# Supplementary material for: Eyes can tell: Assessment of implicit attitudes toward AI art
Source: Iperception. 2023 Oct 30;14(5):20416695231209846. doi: 10.1177/20416695231209846 (PMC10663653; doi:10.1177/20416695231209846)
Supplement: sj-csv-1-ipe-10.1177_20416695231209846 - Supplemental material for Eyes can tell: Assessment of implicit attitudes toward AI art [file sj-csv-1-ipe-10.1177_20416695231209846.csv]

Stimuli	TFD	MFD	FC	pid	author	categorization
A1	14347	281	51	p1	AI	Human-created
A2	14135	267	53	p1	AI	Human-created
A3	13009	260	50	p1	AI	Human-created
A4	14416	277	52	p1	AI	Human-created
A5	15661	348	45	p1	AI	Human-created
A6	13207	232	57	p1	AI	Human-created
A7	13197	259	51	p1	AI	Human-created
A8	14494	254	57	p1	AI	Human-created
A9	15943	431	37	p1	AI	Human-created
A10	15657	307	51	p1	AI	Human-created
A11	13471	269	50	p1	AI	AI-created
A12	14580	317	46	p1	AI	Human-created
A13	15730	308	51	p1	AI	AI-created
A14	15005	263	57	p1	AI	Human-created
A15	13628	296	46	p1	AI	Human-created
A16	11801	227	52	p1	AI	AI-created
A17	14505	284	51	p1	AI	Human-created
A18	12757	260	49	p1	AI	AI-created
A19	15384	296	52	p1	AI	Human-created
A20	11021	234	47	p1	AI	Human-created
H1	11303	235	48	p1	Human	AI-created
H2	13338	342	39	p1	Human	AI-created
H3	12799	256	50	p1	Human	Human-created
H4	13626	231	59	p1	Human	Human-created
H5	15486	287	54	p1	Human	Human-created
H6	14273	310	46	p1	Human	Human-created
H7	14423	343	42	p1	Human	AI-created
H8	14582	304	48	p1	Human	AI-created
H9	11727	244	48	p1	Human	Human-created
H10	14719	278	53	p1	Human	Human-created
H11	14465	301	48	p1	Human	AI-created
H12	14528	393	37	p1	Human	AI-created
H13	15674	475	33	p1	Human	Human-created
H14	11760	280	42	p1	Human	Human-created
H15	13920	263	53	p1	Human	Human-created
H16	13162	274	48	p1	Human	Human-created
H17	15213	390	39	p1	Human	Human-created
H18	13339	234	57	p1	Human	Human-created
H19	16077	412	39	p1	Human	Human-created
H20	13613	257	53	p1	Human	Human-created
A1	17061	305	56	p10	AI	Human-created
A2	16619	346	48	p10	AI	Human-created
A3	17278	314	55	p10	AI	Human-created
A4	16861	331	51	p10	AI	AI-created
A5	17221	331	52	p10	AI	Human-created
A6	17018	321	53	p10	AI	AI-created
A7	16857	324	52	p10	AI	Human-created
A8	16607	297	56	p10	AI	Human-created
A9	17503	337	52	p10	AI	AI-created
A10	17052	304	56	p10	AI	Human-created
A11	17272	314	55	p10	AI	Human-created
A12	17079	322	53	p10	AI	AI-created
A13	17293	320	54	p10	AI	AI-created
A14	16652	292	57	p10	AI	Human-created
A15	17646	360	49	p10	AI	AI-created
A16	16749	372	45	p10	AI	Human-created
A17	16929	292	58	p10	AI	Human-created
A18	17526	373	47	p10	AI	Human-created
A19	17925	332	54	p10	AI	Human-created
A20	16857	312	54	p10	AI	AI-created
H1	16907	325	52	p10	Human	AI-created
H2	17007	315	54	p10	Human	AI-created
H3	17138	343	50	p10	Human	Human-created
H4	17031	310	55	p10	Human	AI-created
H5	17475	372	47	p10	Human	Human-created
H6	17416	415	42	p10	Human	AI-created
H7	17116	329	52	p10	Human	AI-created
H8	17292	333	52	p10	Human	Human-created
H9	17428	323	54	p10	Human	AI-created
H10	17229	383	45	p10	Human	AI-created
H11	18104	355	51	p10	Human	Human-created
H12	17530	358	49	p10	Human	AI-created
H13	17592	374	47	p10	Human	AI-created
H14	16994	333	51	p10	Human	AI-created
H15	17359	347	50	p10	Human	AI-created
H16	15980	285	56	p10	Human	Human-created
H17	16537	337	49	p10	Human	AI-created
H18	17065	289	59	p10	Human	Human-created
H19	16228	406	40	p10	Human	AI-created
H20	16708	355	47	p10	Human	AI-created
A1	17558	585	30	p11	AI	AI-created
A2	16546	345	48	p11	AI	AI-created
A3	17790	445	40	p11	AI	AI-created
A4	17546	337	52	p11	AI	Human-created
A5	18071	488	37	p11	AI	AI-created
A6	18372	919	20	p11	AI	AI-created
A7	16864	383	44	p11	AI	Human-created
A8	16919	325	52	p11	AI	Human-created
A9	16961	404	42	p11	AI	AI-created
A10	17308	495	35	p11	AI	AI-created
A11	19228	1012	19	p11	AI	AI-created
A12	16849	432	39	p11	AI	Human-created
A13	18479	577	32	p11	AI	AI-created
A14	16756	316	53	p11	AI	AI-created
A15	16652	362	46	p11	AI	Human-created
A16	16515	472	35	p11	AI	AI-created
A17	17512	461	38	p11	AI	AI-created
A18	18279	481	38	p11	AI	AI-created
A19	19243	1604	12	p11	AI	Human-created
A20	17713	403	44	p11	AI	AI-created
H1	13162	487	27	p11	Human	Human-created
H2	18302	678	27	p11	Human	AI-created
H3	18386	593	31	p11	Human	AI-created
H4	18942	1052	18	p11	Human	AI-created
H5	18319	436	42	p11	Human	Human-created
H6	19111	1194	16	p11	Human	Human-created
H7	17657	441	40	p11	Human	Human-created
H8	15074	502	30	p11	Human	Human-created
H9	17839	435	41	p11	Human	Human-created
H10	19307	1287	15	p11	Human	Human-created
H11	17826	364	49	p11	Human	Human-created
H12	16920	413	41	p11	Human	Human-created
H13	14875	363	41	p11	Human	Human-created
H14	18405	541	34	p11	Human	AI-created
H15	17305	412	42	p11	Human	Human-created
H16	18515	661	28	p11	Human	Human-created
H17	17320	412	42	p11	Human	Human-created
H18	17718	403	44	p11	Human	Human-created
H19	18105	696	26	p11	Human	Human-created
H20	18135	954	19	p11	Human	AI-created
A1	18027	451	40	p12	AI	AI-created
A2	14955	312	48	p12	AI	AI-created
A3	16437	382	43	p12	AI	AI-created
A4	16167	351	46	p12	AI	AI-created
A5	17012	378	45	p12	AI	Human-created
A6	17064	335	51	p12	AI	Human-created
A7	17284	353	49	p12	AI	AI-created
A8	16270	362	45	p12	AI	Human-created
A9	13102	243	54	p12	AI	AI-created
A10	18712	416	45	p12	AI	Human-created
A11	17296	309	56	p12	AI	AI-created
A12	17879	389	46	p12	AI	Human-created
A13	15567	268	58	p12	AI	Human-created
A14	18104	442	41	p12	AI	Human-created
A15	17876	365	49	p12	AI	Human-created
A16	15799	322	49	p12	AI	AI-created
A17	14331	281	51	p12	AI	AI-created
A18	17218	366	47	p12	AI	AI-created
A19	18139	324	56	p12	AI	Human-created
A20	17406	414	42	p12	AI	AI-created
H1	15874	305	52	p12	Human	Human-created
H2	18255	332	55	p12	Human	Human-created
H3	17227	359	48	p12	Human	Human-created
H4	17546	366	48	p12	Human	Human-created
H5	15322	340	45	p12	Human	Human-created
H6	13719	286	48	p12	Human	Human-created
H7	17872	406	44	p12	Human	Human-created
H8	17817	371	48	p12	Human	Human-created
H9	16401	322	51	p12	Human	AI-created
H10	14921	266	56	p12	Human	Human-created
H11	17782	323	55	p12	Human	Human-created
H12	16832	411	41	p12	Human	Human-created
H13	16727	341	49	p12	Human	Human-created
H14	16379	420	39	p12	Human	AI-created
H15	15928	312	51	p12	Human	Human-created
H16	16455	374	44	p12	Human	Human-created
H17	14723	368	40	p12	Human	Human-created
H18	17495	336	52	p12	Human	Human-created
H19	16755	372	45	p12	Human	Human-created
H20	16319	286	57	p12	Human	Human-created
A1	16064	382	42	p13	AI	AI-created
A2	16751	356	47	p13	AI	AI-created
A3	15835	344	46	p13	AI	AI-created
A4	16777	350	48	p13	AI	Human-created
A5	16161	323	50	p13	AI	Human-created
A6	13778	293	47	p13	AI	AI-created
A7	13974	333	42	p13	AI	Human-created
A8	14303	367	39	p13	AI	Human-created
A9	14313	239	60	p13	AI	Human-created
A10	13398	319	42	p13	AI	Human-created
A11	17504	438	40	p13	AI	AI-created
A12	14733	359	41	p13	AI	Human-created
A13	15297	319	48	p13	AI	Human-created
A14	16085	536	30	p13	AI	Human-created
A15	15409	321	48	p13	AI	Human-created
A16	14567	291	50	p13	AI	AI-created
A17	14957	374	40	p13	AI	Human-created
A18	16022	327	49	p13	AI	Human-created
A19	17481	357	49	p13	AI	Human-created
A20	15110	343	44	p13	AI	Human-created
H1	14452	380	38	p13	Human	AI-created
H2	15439	343	45	p13	Human	AI-created
H3	13682	342	40	p13	Human	AI-created
H4	15046	269	56	p13	Human	Human-created
H5	16180	426	38	p13	Human	Human-created
H6	15636	301	52	p13	Human	Human-created
H7	15659	320	49	p13	Human	Human-created
H8	15094	335	45	p13	Human	Human-created
H9	13394	383	35	p13	Human	Human-created
H10	16199	337	48	p13	Human	Human-created
H11	16805	336	50	p13	Human	Human-created
H12	16551	345	48	p13	Human	Human-created
H13	14207	338	42	p13	Human	Human-created
H14	13803	329	42	p13	Human	AI-created
H15	14933	364	41	p13	Human	Human-created
H16	16422	566	29	p13	Human	Human-created
H17	15527	317	49	p13	Human	Human-created
H18	17894	407	44	p13	Human	Human-created
H19	15438	343	45	p13	Human	Human-created
H20	13987	285	49	p13	Human	Human-created
A1	11401	253	45	p14	AI	Human-created
A2	12541	306	41	p14	AI	Human-created
A3	13843	315	44	p14	AI	Human-created
A4	15229	331	46	p14	AI	Human-created
A5	13367	252	53	p14	AI	AI-created
A6	13424	298	45	p14	AI	Human-created
A7	14696	288	51	p14	AI	Human-created
A8	13006	325	40	p14	AI	AI-created
A9	13601	332	41	p14	AI	AI-created
A10	13633	303	45	p14	AI	Human-created
A11	12159	276	44	p14	AI	AI-created
A12	12342	343	36	p14	AI	AI-created
A13	16539	394	42	p14	AI	Human-created
A14	15406	514	30	p14	AI	AI-created
A15	14069	265	53	p14	AI	AI-created
A16	14611	395	37	p14	AI	AI-created
A17	14048	281	50	p14	AI	Human-created
A18	16452	457	36	p14	AI	Human-created
A19	16497	423	39	p14	AI	Human-created
A20	14239	310	46	p14	AI	Human-created
H1	13216	275	48	p14	Human	Human-created
H2	14201	254	56	p14	Human	Human-created
H3	11005	282	39	p14	Human	AI-created
H4	13823	300	46	p14	Human	Human-created
H5	15302	333	46	p14	Human	Human-created
H6	14904	373	40	p14	Human	Human-created
H7	16252	319	51	p14	Human	AI-created
H8	12525	291	43	p14	Human	Human-created
H9	15168	370	41	p14	Human	Human-created
H10	13254	316	42	p14	Human	Human-created
H11	16192	265	61	p14	Human	AI-created
H12	14226	384	37	p14	Human	Human-created
H13	16738	598	28	p14	Human	Human-created
H14	16182	395	41	p14	Human	Human-created
H15	12046	326	37	p14	Human	Human-created
H16	16173	344	47	p14	Human	AI-created
H17	15412	302	51	p14	Human	Human-created
H18	15956	290	55	p14	Human	AI-created
H19	15072	397	38	p14	Human	Human-created
H20	11162	237	47	p14	Human	AI-created
A1	12202	291	42	p15	AI	Human-created
A2	5052	230	22	p15	AI	AI-created
A3	12980	324	40	p15	AI	Human-created
A4	12732	398	32	p15	AI	AI-created
A5	14969	454	33	p15	AI	Human-created
A6	3322	175	19	p15	AI	AI-created
A7	12332	325	38	p15	AI	AI-created
A8	16506	423	39	p15	AI	Human-created
A9	12406	318	39	p15	AI	AI-created
A10	11951	272	44	p15	AI	AI-created
A11	15361	357	43	p15	AI	Human-created
A12	17418	498	35	p15	AI	Human-created
A13	12537	279	45	p15	AI	AI-created
A14	14720	300	49	p15	AI	Human-created
A15	8442	206	41	p15	AI	Human-created
A16	14534	280	52	p15	AI	AI-created
A17	16809	259	65	p15	AI	AI-created
A18	15909	530	30	p15	AI	Human-created
A19	15284	437	35	p15	AI	Human-created
A20	13606	324	42	p15	AI	AI-created
H1	11148	338	33	p15	Human	Human-created
H2	13031	296	44	p15	Human	AI-created
H3	19200	914	21	p15	Human	Human-created
H4	18095	670	27	p15	Human	Human-created
H5	9427	377	25	p15	Human	Human-created
H6	1534	118	13	p15	Human	AI-created
H7	15882	289	55	p15	Human	AI-created
H8	14848	512	29	p15	Human	Human-created
H9	12668	309	41	p15	Human	Human-created
H10	13950	291	48	p15	Human	Human-created
H11	16668	314	53	p15	Human	Human-created
H12	13333	310	43	p15	Human	Human-created
H13	5603	280	20	p15	Human	Human-created
H14	9445	286	33	p15	Human	AI-created
H15	10433	222	47	p15	Human	Human-created
H16	13812	282	49	p15	Human	Human-created
H17	16981	425	40	p15	Human	Human-created
H18	17419	645	27	p15	Human	Human-created
H19	17138	745	23	p15	Human	Human-created
H20	18032	721	25	p15	Human	AI-created
A1	13335	318	42	p16	AI	AI-created
A2	12095	275	44	p16	AI	Human-created
A3	9200	256	36	p16	AI	AI-created
A4	12217	421	29	p16	AI	Human-created
A5	16419	821	20	p16	AI	Human-created
A6	11982	444	27	p16	AI	AI-created
A7	12532	321	39	p16	AI	Human-created
A8	5908	369	16	p16	AI	Human-created
A9	8486	236	36	p16	AI	Human-created
A10	5248	210	25	p16	AI	AI-created
A11	7017	281	25	p16	AI	AI-created
A12	1758	251	7	p16	AI	Human-created
A13	12819	346	37	p16	AI	Human-created
A14	11796	302	39	p16	AI	AI-created
A15	12417	365	34	p16	AI	AI-created
A16	12697	270	47	p16	AI	AI-created
A17	8063	351	23	p16	AI	Human-created
A18	11628	529	22	p16	AI	Human-created
A19	7948	284	28	p16	AI	Human-created
A20	10932	497	22	p16	AI	Human-created
H1	11938	478	25	p16	Human	AI-created
H2	6451	358	18	p16	Human	AI-created
H3	13148	411	32	p16	Human	AI-created
H4	13767	393	35	p16	Human	Human-created
H5	13047	353	37	p16	Human	Human-created
H6	12157	289	42	p16	Human	Human-created
H7	10929	377	29	p16	Human	Human-created
H8	4363	545	8	p16	Human	Human-created
H9	5131	244	21	p16	Human	Human-created
H10	8857	354	25	p16	Human	Human-created
H11	9520	238	40	p16	Human	AI-created
H12	9040	312	29	p16	Human	Human-created
H13	11007	408	27	p16	Human	AI-created
H14	11132	278	40	p16	Human	Human-created
H15	15288	665	23	p16	Human	Human-created
H16	17246	821	21	p16	Human	Human-created
H17	11273	352	32	p16	Human	AI-created
H18	12247	292	42	p16	Human	Human-created
H19	13217	529	25	p16	Human	Human-created
H20	6633	288	23	p16	Human	Human-created
A1	15562	243	64	p17	AI	Human-created
A2	16177	352	46	p17	AI	Human-created
A3	14390	300	48	p17	AI	Human-created
A4	13988	280	50	p17	AI	Human-created
A5	16306	286	57	p17	AI	Human-created
A6	15672	356	44	p17	AI	Human-created
A7	14126	283	50	p17	AI	Human-created
A8	12452	296	42	p17	AI	Human-created
A9	15067	419	36	p17	AI	Human-created
A10	16745	328	51	p17	AI	Human-created
A11	12690	317	40	p17	AI	AI-created
A12	13316	230	58	p17	AI	Human-created
A13	15540	288	54	p17	AI	AI-created
A14	17059	305	56	p17	AI	Human-created
A15	14497	284	51	p17	AI	Human-created
A16	15974	333	48	p17	AI	Human-created
A17	15153	370	41	p17	AI	AI-created
A18	15422	286	54	p17	AI	Human-created
A19	14866	280	53	p17	AI	Human-created
A20	14505	274	53	p17	AI	Human-created
H1	16299	326	50	p17	Human	AI-created
H2	11526	339	34	p17	Human	Human-created
H3	11948	225	53	p17	Human	AI-created
H4	14105	217	65	p17	Human	Human-created
H5	15082	321	47	p17	Human	Human-created
H6	15449	396	39	p17	Human	Human-created
H7	14067	313	45	p17	Human	AI-created
H8	13849	330	42	p17	Human	Human-created
H9	13068	261	50	p17	Human	Human-created
H10	17248	401	43	p17	Human	Human-created
H11	15777	292	54	p17	Human	Human-created
H12	16225	338	48	p17	Human	Human-created
H13	15080	279	54	p17	Human	AI-created
H14	17598	367	48	p17	Human	Human-created
H15	17766	395	45	p17	Human	AI-created
H16	14250	250	57	p17	Human	Human-created
H17	15299	268	57	p17	Human	Human-created
H18	17578	326	54	p17	Human	Human-created
H19	15405	245	63	p17	Human	Human-created
H20	16619	332	50	p17	Human	AI-created
A1	10347	192	54	p18	AI	Human-created
A2	11468	249	46	p18	AI	Human-created
A3	12848	252	51	p18	AI	Human-created
A4	4390	220	20	p18	AI	AI-created
A5	9450	350	27	p18	AI	Human-created
A6	12924	219	59	p18	AI	Human-created
A7	13184	231	57	p18	AI	Human-created
A8	9917	216	46	p18	AI	Human-created
A9	9307	216	43	p18	AI	Human-created
A10	9627	260	37	p18	AI	AI-created
A11	11767	240	49	p18	AI	Human-created
A12	12895	258	50	p18	AI	AI-created
A13	12601	225	56	p18	AI	Human-created
A14	12031	251	48	p18	AI	Human-created
A15	13793	270	51	p18	AI	AI-created
A16	13774	226	61	p18	AI	Human-created
A17	8870	240	37	p18	AI	Human-created
A18	13409	253	53	p18	AI	Human-created
A19	12713	283	45	p18	AI	AI-created
A20	14582	270	54	p18	AI	Human-created
H1	14982	288	52	p18	Human	AI-created
H2	9929	231	43	p18	Human	Human-created
H3	4940	190	26	p18	Human	Human-created
H4	10150	242	42	p18	Human	Human-created
H5	10988	229	48	p18	Human	Human-created
H6	9613	229	42	p18	Human	Human-created
H7	9196	236	39	p18	Human	Human-created
H8	13100	252	52	p18	Human	Human-created
H9	10605	226	47	p18	Human	Human-created
H10	12632	287	44	p18	Human	Human-created
H11	9761	232	42	p18	Human	AI-created
H12	12749	255	50	p18	Human	Human-created
H13	4771	207	23	p18	Human	AI-created
H14	12332	228	54	p18	Human	AI-created
H15	11320	257	44	p18	Human	Human-created
H16	13100	238	55	p18	Human	Human-created
H17	8354	214	39	p18	Human	AI-created
H18	11351	236	48	p18	Human	AI-created
H19	12600	280	45	p18	Human	Human-created
H20	9754	181	54	p18	Human	AI-created
A1	13424	253	53	p19	AI	Human-created
A2	13877	227	61	p19	AI	AI-created
A3	7173	266	27	p19	AI	AI-created
A4	14363	256	56	p19	AI	Human-created
A5	13468	249	54	p19	AI	Human-created
A6	12114	229	53	p19	AI	Human-created
A7	12015	222	54	p19	AI	Human-created
A8	11946	244	49	p19	AI	Human-created
A9	1542	171	9	p19	AI	Human-created
A10	13292	242	55	p19	AI	Human-created
A11	15311	232	66	p19	AI	AI-created
A12	14077	204	69	p19	AI	Human-created
A13	11991	226	53	p19	AI	Human-created
A14	16466	289	57	p19	AI	Human-created
A15	10119	247	41	p19	AI	Human-created
A16	12113	258	47	p19	AI	Human-created
A17	13127	252	52	p19	AI	Human-created
A18	11857	220	54	p19	AI	Human-created
A19	17299	275	63	p19	AI	Human-created
A20	978	196	5	p19	AI	Human-created
H1	11110	227	49	p19	Human	AI-created
H2	11351	252	45	p19	Human	AI-created
H3	13126	219	60	p19	Human	Human-created
H4	8075	231	35	p19	Human	Human-created
H5	13918	258	54	p19	Human	Human-created
H6	14909	292	51	p19	Human	Human-created
H7	15174	226	67	p19	Human	Human-created
H8	13829	198	70	p19	Human	Human-created
H9	4396	244	18	p19	Human	Human-created
H10	17406	290	60	p19	Human	Human-created
H11	8947	242	37	p19	Human	AI-created
H12	12147	234	52	p19	Human	Human-created
H13	12808	237	54	p19	Human	Human-created
H14	15024	235	64	p19	Human	Human-created
H15	13523	241	56	p19	Human	Human-created
H16	9154	213	43	p19	Human	Human-created
H17	12740	228	56	p19	Human	Human-created
H18	13227	331	40	p19	Human	Human-created
H19	13428	269	50	p19	Human	Human-created
H20	8330	231	36	p19	Human	Human-created
A1	7170	231	31	p2	AI	AI-created
A2	4026	212	19	p2	AI	AI-created
A3	4152	244	17	p2	AI	Human-created
A4	6442	339	19	p2	AI	AI-created
A5	8693	280	31	p2	AI	Human-created
A6	7455	226	33	p2	AI	AI-created
A7	4908	204	24	p2	AI	AI-created
A8	6212	230	27	p2	AI	Human-created
A9	1252	313	4	p2	AI	AI-created
A10	8218	265	31	p2	AI	Human-created
A11	12832	414	31	p2	AI	AI-created
A12	13658	318	43	p2	AI	AI-created
A13	1110	222	5	p2	AI	AI-created
A14	3269	234	14	p2	AI	Human-created
A15	6238	215	29	p2	AI	Human-created
A16	14696	249	59	p2	AI	AI-created
A17	3768	222	17	p2	AI	Human-created
A18	14562	251	58	p2	AI	Human-created
A19	8469	257	33	p2	AI	Human-created
A20	9202	263	35	p2	AI	AI-created
H1	1610	179	9	p2	Human	Human-created
H2	8785	266	33	p2	Human	Human-created
H3	12985	276	47	p2	Human	AI-created
H4	13311	341	39	p2	Human	Human-created
H5	16123	424	38	p2	Human	Human-created
H6	4766	191	25	p2	Human	Human-created
H7	12822	389	33	p2	Human	AI-created
H8	10587	294	36	p2	Human	Human-created
H9	10774	263	41	p2	Human	AI-created
H10	15113	322	47	p2	Human	Human-created
H11	10985	297	37	p2	Human	AI-created
H12	987	164	6	p2	Human	Human-created
H13	6620	255	26	p2	Human	AI-created
H14	15134	291	52	p2	Human	Human-created
H15	4349	217	20	p2	Human	Human-created
H16	4690	293	16	p2	Human	Human-created
H17	13570	251	54	p2	Human	Human-created
H18	5471	249	22	p2	Human	Human-created
H19	5791	207	28	p2	Human	Human-created
H20	12154	213	57	p2	Human	AI-created
A1	4603	121	38	p20	AI	Human-created
A2	9063	211	43	p20	AI	Human-created
A3	14477	223	65	p20	AI	Human-created
A4	2167	181	12	p20	AI	AI-created
A5	8948	190	47	p20	AI	Human-created
A6	9939	184	54	p20	AI	AI-created
A7	6740	187	36	p20	AI	AI-created
A8	12545	213	59	p20	AI	Human-created
A9	4354	207	21	p20	AI	AI-created
A10	3128	196	16	p20	AI	Human-created
A11	4042	155	26	p20	AI	Human-created
A12	2912	194	15	p20	AI	AI-created
A13	8746	175	50	p20	AI	Human-created
A14	2830	157	18	p20	AI	AI-created
A15	2069	148	14	p20	AI	Human-created
A16	2869	205	14	p20	AI	Human-created
A17	3803	190	20	p20	AI	Human-created
A18	6473	180	36	p20	AI	Human-created
A19	13590	234	58	p20	AI	Human-created
A20	6289	153	41	p20	AI	Human-created
H1	8906	194	46	p20	Human	AI-created
H2	10062	240	42	p20	Human	Human-created
H3	3587	163	22	p20	Human	AI-created
H4	4019	139	29	p20	Human	Human-created
H5	5683	299	19	p20	Human	Human-created
H6	7327	188	39	p20	Human	AI-created
H7	7101	169	42	p20	Human	AI-created
H8	4753	132	36	p20	Human	Human-created
H9	10140	169	60	p20	Human	Human-created
H10	2670	191	14	p20	Human	Human-created
H11	3883	177	22	p20	Human	Human-created
H12	6678	247	27	p20	Human	AI-created
H13	7530	279	27	p20	Human	AI-created
H14	4320	216	20	p20	Human	AI-created
H15	2739	124	22	p20	Human	Human-created
H16	5387	180	30	p20	Human	AI-created
H17	5388	168	32	p20	Human	Human-created
H18	9983	166	60	p20	Human	Human-created
H19	2559	151	17	p20	Human	AI-created
H20	9971	192	52	p20	Human	Human-created
A1	12907	215	60	p21	AI	Human-created
A2	14831	280	53	p21	AI	Human-created
A3	14513	227	64	p21	AI	Human-created
A4	16739	316	53	p21	AI	Human-created
A5	15834	251	63	p21	AI	Human-created
A6	15518	431	36	p21	AI	Human-created
A7	16073	277	58	p21	AI	AI-created
A8	15358	233	66	p21	AI	Human-created
A9	14486	254	57	p21	AI	Human-created
A10	15313	273	56	p21	AI	Human-created
A11	17561	351	50	p21	AI	AI-created
A12	12462	254	49	p21	AI	AI-created
A13	14874	229	65	p21	AI	Human-created
A14	15891	324	49	p21	AI	AI-created
A15	15051	264	57	p21	AI	Human-created
A16	16984	354	48	p21	AI	Human-created
A17	16230	306	53	p21	AI	Human-created
A18	16697	298	56	p21	AI	Human-created
A19	14261	264	54	p21	AI	Human-created
A20	13956	237	59	p21	AI	Human-created
H1	8947	280	32	p21	Human	AI-created
H2	16161	299	54	p21	Human	AI-created
H3	13224	276	48	p21	Human	AI-created
H4	16108	278	58	p21	Human	Human-created
H5	15550	273	57	p21	Human	Human-created
H6	15896	442	36	p21	Human	Human-created
H7	12607	382	33	p21	Human	Human-created
H8	15784	336	47	p21	Human	AI-created
H9	9969	249	40	p21	Human	AI-created
H10	14502	269	54	p21	Human	Human-created
H11	16271	339	48	p21	Human	AI-created
H12	16093	335	48	p21	Human	Human-created
H13	13338	272	49	p21	Human	Human-created
H14	16186	305	53	p21	Human	AI-created
H15	16778	311	54	p21	Human	Human-created
H16	12739	245	52	p21	Human	AI-created
H17	16188	311	52	p21	Human	AI-created
H18	14144	307	46	p21	Human	AI-created
H19	14839	303	49	p21	Human	Human-created
H20	15431	286	54	p21	Human	Human-created
A1	11614	352	33	p22	AI	Human-created
A2	16917	705	24	p22	AI	AI-created
A3	13356	342	39	p22	AI	Human-created
A4	11969	260	46	p22	AI	AI-created
A5	16399	965	17	p22	AI	Human-created
A6	14540	383	38	p22	AI	AI-created
A7	15595	780	20	p22	AI	AI-created
A8	14221	249	57	p22	AI	Human-created
A9	7699	220	35	p22	AI	AI-created
A10	14717	640	23	p22	AI	Human-created
A11	12925	287	45	p22	AI	Human-created
A12	12879	322	40	p22	AI	AI-created
A13	8983	236	38	p22	AI	AI-created
A14	13573	277	49	p22	AI	AI-created
A15	12208	531	23	p22	AI	Human-created
A16	9273	258	36	p22	AI	AI-created
A17	13887	771	18	p22	AI	AI-created
A18	12579	293	43	p22	AI	Human-created
A19	13112	546	24	p22	AI	Human-created
A20	10392	400	26	p22	AI	AI-created
H1	13927	387	36	p22	Human	AI-created
H2	10598	246	43	p22	Human	Human-created
H3	5669	246	23	p22	Human	AI-created
H4	7788	458	17	p22	Human	Human-created
H5	14389	248	58	p22	Human	Human-created
H6	11108	258	43	p22	Human	Human-created
H7	7983	258	31	p22	Human	Human-created
H8	14577	304	48	p22	Human	Human-created
H9	12793	556	23	p22	Human	AI-created
H10	14776	985	15	p22	Human	Human-created
H11	10700	233	46	p22	Human	Human-created
H12	15475	397	39	p22	Human	Human-created
H13	6266	202	31	p22	Human	Human-created
H14	6944	267	26	p22	Human	Human-created
H15	8923	308	29	p22	Human	Human-created
H16	10829	361	30	p22	Human	Human-created
H17	13292	443	30	p22	Human	Human-created
H18	14330	312	46	p22	Human	Human-created
H19	14513	1116	13	p22	Human	Human-created
H20	14378	423	34	p22	Human	Human-created
A1	14440	307	47	p23	AI	Human-created
A2	9618	240	40	p23	AI	AI-created
A3	14421	283	51	p23	AI	AI-created
A4	18120	863	21	p23	AI	Human-created
A5	15946	339	47	p23	AI	Human-created
A6	13887	252	55	p23	AI	Human-created
A7	17679	421	42	p23	AI	Human-created
A8	15393	342	45	p23	AI	Human-created
A9	15080	302	50	p23	AI	Human-created
A10	13782	260	53	p23	AI	Human-created
A11	17209	430	40	p23	AI	Human-created
A12	16557	404	41	p23	AI	Human-created
A13	14346	299	48	p23	AI	Human-created
A14	13879	283	49	p23	AI	Human-created
A15	16618	292	57	p23	AI	Human-created
A16	15470	352	44	p23	AI	Human-created
A17	14959	288	52	p23	AI	Human-created
A18	15328	319	48	p23	AI	Human-created
A19	15794	351	45	p23	AI	Human-created
A20	16159	337	48	p23	AI	AI-created
H1	11841	304	39	p23	Human	Human-created
H2	15327	289	53	p23	Human	Human-created
H3	15542	338	46	p23	Human	Human-created
H4	15091	308	49	p23	Human	Human-created
H5	13752	313	44	p23	Human	Human-created
H6	16594	395	42	p23	Human	Human-created
H7	12671	259	49	p23	Human	AI-created
H8	14121	336	42	p23	Human	Human-created
H9	15481	352	44	p23	Human	Human-created
H10	16272	370	44	p23	Human	Human-created
H11	16222	300	54	p23	Human	Human-created
H12	13795	336	41	p23	Human	Human-created
H13	11980	240	50	p23	Human	Human-created
H14	16042	309	52	p23	Human	AI-created
H15	15694	402	39	p23	Human	Human-created
H16	13112	312	42	p23	Human	Human-created
H17	16634	362	46	p23	Human	Human-created
H18	16507	306	54	p23	Human	Human-created
H19	13629	317	43	p23	Human	Human-created
H20	11555	246	47	p23	Human	Human-created
A1	10663	242	44	p24	AI	AI-created
A2	14065	234	60	p24	AI	Human-created
A3	8851	161	55	p24	AI	AI-created
A4	9851	159	62	p24	AI	AI-created
A5	11844	215	55	p24	AI	Human-created
A6	12331	209	59	p24	AI	Human-created
A7	12117	233	52	p24	AI	AI-created
A8	14991	294	51	p24	AI	AI-created
A9	11622	224	52	p24	AI	Human-created
A10	14590	235	62	p24	AI	AI-created
A11	13754	246	56	p24	AI	Human-created
A12	14352	235	61	p24	AI	AI-created
A13	10491	198	53	p24	AI	AI-created
A14	11089	236	47	p24	AI	AI-created
A15	11715	180	65	p24	AI	Human-created
A16	9506	226	42	p24	AI	AI-created
A17	13455	224	60	p24	AI	AI-created
A18	12181	277	44	p24	AI	AI-created
A19	12257	255	48	p24	AI	AI-created
A20	14859	265	56	p24	AI	AI-created
H1	9253	178	52	p24	Human	AI-created
H2	13125	202	65	p24	Human	Human-created
H3	12603	268	47	p24	Human	AI-created
H4	12335	220	56	p24	Human	AI-created
H5	14476	245	59	p24	Human	Human-created
H6	14101	207	68	p24	Human	AI-created
H7	13268	260	51	p24	Human	Human-created
H8	14410	229	63	p24	Human	AI-created
H9	13033	237	55	p24	Human	Human-created
H10	16380	309	53	p24	Human	Human-created
H11	16296	251	65	p24	Human	Human-created
H12	13162	244	54	p24	Human	Human-created
H13	15560	311	50	p24	Human	Human-created
H14	11138	218	51	p24	Human	AI-created
H15	7045	190	37	p24	Human	AI-created
H16	12372	317	39	p24	Human	AI-created
H17	7867	164	48	p24	Human	Human-created
H18	11619	219	53	p24	Human	Human-created
H19	14200	245	58	p24	Human	Human-created
H20	14279	291	49	p24	Human	Human-created
A1	13443	259	52	p25	AI	Human-created
A2	14361	239	60	p25	AI	Human-created
A3	14720	241	61	p25	AI	AI-created
A4	13530	242	56	p25	AI	Human-created
A5	15913	265	60	p25	AI	Human-created
A6	16442	265	62	p25	AI	Human-created
A7	13638	216	63	p25	AI	AI-created
A8	13903	232	60	p25	AI	AI-created
A9	15192	249	61	p25	AI	Human-created
A10	15256	259	59	p25	AI	Human-created
A11	14923	249	60	p25	AI	AI-created
A12	16592	263	63	p25	AI	AI-created
A13	14806	296	50	p25	AI	AI-created
A14	15492	310	50	p25	AI	AI-created
A15	12458	249	50	p25	AI	AI-created
A16	14355	256	56	p25	AI	AI-created
A17	14889	222	67	p25	AI	AI-created
A18	18072	341	53	p25	AI	Human-created
A19	12248	261	47	p25	AI	Human-created
A20	13675	244	56	p25	AI	AI-created
H1	13398	239	56	p25	Human	AI-created
H2	14197	258	55	p25	Human	AI-created
H3	10701	261	41	p25	Human	AI-created
H4	15756	267	59	p25	Human	Human-created
H5	15155	216	70	p25	Human	Human-created
H6	14568	275	53	p25	Human	Human-created
H7	15028	268	56	p25	Human	Human-created
H8	15187	253	60	p25	Human	Human-created
H9	16826	263	64	p25	Human	Human-created
H10	12578	247	51	p25	Human	Human-created
H11	18000	327	55	p25	Human	Human-created
H12	16980	314	54	p25	Human	AI-created
H13	14512	315	46	p25	Human	AI-created
H14	15406	261	59	p25	Human	Human-created
H15	15812	304	52	p25	Human	Human-created
H16	12660	264	48	p25	Human	Human-created
H17	16837	290	58	p25	Human	Human-created
H18	16038	267	60	p25	Human	Human-created
H19	12716	249	51	p25	Human	Human-created
H20	12187	207	59	p25	Human	AI-created
A1	12574	247	51	p26	AI	AI-created
A2	17098	417	41	p26	AI	AI-created
A3	14998	283	53	p26	AI	AI-created
A4	17018	370	46	p26	AI	Human-created
A5	15787	310	51	p26	AI	Human-created
A6	15167	276	55	p26	AI	Human-created
A7	13574	289	47	p26	AI	AI-created
A8	16025	281	57	p26	AI	Human-created
A9	10988	289	38	p26	AI	AI-created
A10	16253	296	55	p26	AI	AI-created
A11	16394	342	48	p26	AI	Human-created
A12	16242	266	61	p26	AI	AI-created
A13	16348	277	59	p26	AI	AI-created
A14	18589	404	46	p26	AI	AI-created
A15	17533	344	51	p26	AI	Human-created
A16	12112	233	52	p26	AI	AI-created
A17	15412	241	64	p26	AI	Human-created
A18	15311	232	66	p26	AI	AI-created
A19	15295	268	57	p26	AI	Human-created
A20	14498	279	52	p26	AI	Human-created
H1	15683	285	55	p26	Human	AI-created
H2	16609	277	60	p26	Human	AI-created
H3	13569	251	54	p26	Human	Human-created
H4	15818	282	56	p26	Human	Human-created
H5	15628	289	54	p26	Human	Human-created
H6	14083	231	61	p26	Human	Human-created
H7	17158	381	45	p26	Human	Human-created
H8	16060	303	53	p26	Human	Human-created
H9	11359	199	57	p26	Human	Human-created
H10	12362	199	62	p26	Human	Human-created
H11	17874	337	53	p26	Human	Human-created
H12	13668	273	50	p26	Human	Human-created
H13	15895	312	51	p26	Human	Human-created
H14	13964	229	61	p26	Human	AI-created
H15	12619	221	57	p26	Human	Human-created
H16	16526	337	49	p26	Human	AI-created
H17	16025	267	60	p26	Human	Human-created
H18	17679	305	58	p26	Human	Human-created
H19	17213	344	50	p26	Human	Human-created
H20	10775	203	53	p26	Human	AI-created
A1	15251	268	57	p27	AI	AI-created
A2	12865	274	47	p27	AI	Human-created
A3	12855	268	48	p27	AI	Human-created
A4	13019	237	55	p27	AI	Human-created
A5	13205	259	51	p27	AI	Human-created
A6	13591	234	58	p27	AI	Human-created
A7	12356	252	49	p27	AI	AI-created
A8	11783	236	50	p27	AI	Human-created
A9	11930	249	48	p27	AI	AI-created
A10	10844	194	56	p27	AI	AI-created
A11	13010	245	53	p27	AI	Human-created
A12	12559	262	48	p27	AI	AI-created
A13	13701	259	53	p27	AI	AI-created
A14	13706	240	57	p27	AI	AI-created
A15	14440	278	52	p27	AI	Human-created
A16	13937	236	59	p27	AI	AI-created
A17	15194	227	67	p27	AI	AI-created
A18	14338	247	58	p27	AI	Human-created
A19	15461	253	61	p27	AI	Human-created
A20	12643	263	48	p27	AI	AI-created
H1	11495	302	38	p27	Human	Human-created
H2	13794	276	50	p27	Human	Human-created
H3	15176	257	59	p27	Human	Human-created
H4	14918	281	53	p27	Human	Human-created
H5	14103	252	56	p27	Human	Human-created
H6	13462	228	59	p27	Human	Human-created
H7	14298	265	54	p27	Human	Human-created
H8	13548	226	60	p27	Human	Human-created
H9	12689	270	47	p27	Human	Human-created
H10	14849	236	63	p27	Human	Human-created
H11	13754	241	57	p27	Human	Human-created
H12	13409	268	50	p27	Human	Human-created
H13	13732	221	62	p27	Human	Human-created
H14	13640	273	50	p27	Human	Human-created
H15	14371	218	66	p27	Human	Human-created
H16	13150	286	46	p27	Human	AI-created
H17	12821	247	52	p27	Human	Human-created
H18	14301	260	55	p27	Human	Human-created
H19	13363	247	54	p27	Human	Human-created
H20	13244	228	58	p27	Human	AI-created
A1	13582	238	57	p28	AI	Human-created
A2	15593	400	39	p28	AI	Human-created
A3	16211	312	52	p28	AI	AI-created
A4	14277	250	57	p28	AI	Human-created
A5	16788	289	58	p28	AI	Human-created
A6	14520	296	49	p28	AI	Human-created
A7	15857	299	53	p28	AI	Human-created
A8	14600	256	57	p28	AI	Human-created
A9	14249	310	46	p28	AI	Human-created
A10	12495	236	53	p28	AI	AI-created
A11	16491	366	45	p28	AI	Human-created
A12	15816	259	61	p28	AI	AI-created
A13	15933	270	59	p28	AI	AI-created
A14	16861	291	58	p28	AI	Human-created
A15	17587	382	46	p28	AI	AI-created
A16	16673	321	52	p28	AI	Human-created
A17	15916	306	52	p28	AI	Human-created
A18	15333	279	55	p28	AI	AI-created
A19	15987	276	58	p28	AI	Human-created
A20	15000	259	58	p28	AI	Human-created
H1	14983	365	41	p28	Human	AI-created
H2	15168	410	37	p28	Human	Human-created
H3	15298	278	55	p28	Human	Human-created
H4	16023	258	62	p28	Human	Human-created
H5	15286	278	55	p28	Human	Human-created
H6	16242	318	51	p28	Human	Human-created
H7	16333	277	59	p28	Human	Human-created
H8	16318	286	57	p28	Human	Human-created
H9	15505	361	43	p28	Human	Human-created
H10	15312	264	58	p28	Human	Human-created
H11	16779	350	48	p28	Human	Human-created
H12	15683	280	56	p28	Human	Human-created
H13	15610	279	56	p28	Human	Human-created
H14	16128	310	52	p28	Human	Human-created
H15	16910	470	36	p28	Human	Human-created
H16	15840	406	39	p28	Human	Human-created
H17	16456	366	45	p28	Human	Human-created
H18	16515	275	60	p28	Human	Human-created
H19	16125	316	51	p28	Human	Human-created
H20	15187	316	48	p28	Human	Human-created
A1	16266	307	53	p29	AI	AI-created
A2	15345	256	60	p29	AI	AI-created
A3	15350	252	61	p29	AI	AI-created
A4	16008	243	66	p29	AI	AI-created
A5	15738	228	69	p29	AI	AI-created
A6	14754	263	56	p29	AI	Human-created
A7	14939	277	54	p29	AI	AI-created
A8	13454	236	57	p29	AI	Human-created
A9	14430	253	57	p29	AI	Human-created
A10	13781	246	56	p29	AI	AI-created
A11	14809	269	55	p29	AI	AI-created
A12	14185	197	72	p29	AI	AI-created
A13	15762	281	56	p29	AI	AI-created
A14	15267	254	60	p29	AI	AI-created
A15	15533	239	65	p29	AI	AI-created
A16	15452	258	60	p29	AI	AI-created
A17	15299	243	63	p29	AI	AI-created
A18	16453	253	65	p29	AI	Human-created
A19	14989	250	60	p29	AI	Human-created
A20	14049	251	56	p29	AI	Human-created
H1	14508	234	62	p29	Human	AI-created
H2	16361	327	50	p29	Human	Human-created
H3	14810	235	63	p29	Human	Human-created
H4	15581	247	63	p29	Human	Human-created
H5	15974	271	59	p29	Human	Human-created
H6	15690	266	59	p29	Human	Human-created
H7	15121	270	56	p29	Human	Human-created
H8	15312	269	57	p29	Human	Human-created
H9	15966	235	68	p29	Human	Human-created
H10	14844	228	65	p29	Human	Human-created
H11	17145	343	50	p29	Human	Human-created
H12	16240	266	61	p29	Human	Human-created
H13	15345	279	55	p29	Human	AI-created
H14	15185	271	56	p29	Human	Human-created
H15	16679	273	61	p29	Human	Human-created
H16	16486	275	60	p29	Human	Human-created
H17	15145	257	59	p29	Human	Human-created
H18	15627	256	61	p29	Human	Human-created
H19	14941	293	51	p29	Human	Human-created
H20	15046	225	67	p29	Human	Human-created
A1	15291	264	58	p3	AI	Human-created
A2	15255	242	63	p3	AI	AI-created
A3	17108	267	64	p3	AI	Human-created
A4	12870	222	58	p3	AI	AI-created
A5	17630	284	62	p3	AI	Human-created
A6	16278	263	62	p3	AI	Human-created
A7	16205	253	64	p3	AI	AI-created
A8	17326	275	63	p3	AI	Human-created
A9	12324	212	58	p3	AI	AI-created
A10	16281	258	63	p3	AI	Human-created
A11	16797	262	64	p3	AI	Human-created
A12	15863	244	65	p3	AI	AI-created
A13	16346	237	69	p3	AI	AI-created
A14	16064	255	63	p3	AI	AI-created
A15	16806	255	66	p3	AI	AI-created
A16	17219	265	65	p3	AI	Human-created
A17	16671	253	66	p3	AI	AI-created
A18	16993	283	60	p3	AI	AI-created
A19	16636	252	66	p3	AI	Human-created
A20	14643	248	59	p3	AI	AI-created
H1	16075	277	58	p3	Human	AI-created
H2	16925	253	67	p3	Human	Human-created
H3	17491	269	65	p3	Human	Human-created
H4	14258	210	68	p3	Human	Human-created
H5	17691	236	75	p3	Human	Human-created
H6	16849	251	67	p3	Human	Human-created
H7	16631	260	64	p3	Human	Human-created
H8	16645	260	64	p3	Human	Human-created
H9	12711	265	48	p3	Human	Human-created
H10	16185	245	66	p3	Human	Human-created
H11	16622	252	66	p3	Human	Human-created
H12	16519	266	62	p3	Human	Human-created
H13	15919	249	64	p3	Human	AI-created
H14	16459	208	79	p3	Human	AI-created
H15	15998	235	68	p3	Human	Human-created
H16	17411	272	64	p3	Human	Human-created
H17	16442	249	66	p3	Human	Human-created
H18	17131	281	61	p3	Human	Human-created
H19	16800	280	60	p3	Human	Human-created
H20	15850	226	70	p3	Human	Human-created
A1	12149	304	40	p30	AI	Human-created
A2	19370	3228	6	p30	AI	Human-created
A3	15841	480	33	p30	AI	AI-created
A4	15150	842	18	p30	AI	Human-created
A5	16117	366	44	p30	AI	Human-created
A6	11305	283	40	p30	AI	AI-created
A7	19016	2717	7	p30	AI	Human-created
A8	14267	255	56	p30	AI	Human-created
A9	12095	237	51	p30	AI	AI-created
A10	13268	474	28	p30	AI	AI-created
A11	14068	320	44	p30	AI	AI-created
A12	14545	280	52	p30	AI	AI-created
A13	13035	277	47	p30	AI	Human-created
A14	10135	267	38	p30	AI	AI-created
A15	16087	596	27	p30	AI	Human-created
A16	12857	274	47	p30	AI	AI-created
A17	12083	247	49	p30	AI	Human-created
A18	11879	440	27	p30	AI	Human-created
A19	16342	743	22	p30	AI	Human-created
A20	11706	355	33	p30	AI	AI-created
H1	10956	255	43	p30	Human	AI-created
H2	12691	288	44	p30	Human	AI-created
H3	14994	263	57	p30	Human	Human-created
H4	15870	299	53	p30	Human	AI-created
H5	13449	254	53	p30	Human	Human-created
H6	13781	260	53	p30	Human	AI-created
H7	11094	284	39	p30	Human	AI-created
H8	13903	221	63	p30	Human	Human-created
H9	13443	259	52	p30	Human	AI-created
H10	16679	355	47	p30	Human	Human-created
H11	15344	252	61	p30	Human	AI-created
H12	14756	284	52	p30	Human	Human-created
H13	12784	251	51	p30	Human	AI-created
H14	13348	297	45	p30	Human	AI-created
H15	14721	294	50	p30	Human	Human-created
H16	14242	269	53	p30	Human	AI-created
H17	15081	321	47	p30	Human	Human-created
H18	15396	296	52	p30	Human	Human-created
H19	7163	239	30	p30	Human	Human-created
H20	10919	266	41	p30	Human	AI-created
A1	17077	379	45	p31	AI	AI-created
A2	15369	301	51	p31	AI	Human-created
A3	16186	305	53	p31	AI	AI-created
A4	15910	362	44	p31	AI	AI-created
A5	15171	389	39	p31	AI	AI-created
A6	15475	329	47	p31	AI	Human-created
A7	16995	347	49	p31	AI	Human-created
A8	16052	321	50	p31	AI	AI-created
A9	16633	406	41	p31	AI	AI-created
A10	15057	350	43	p31	AI	Human-created
A11	16680	347	48	p31	AI	AI-created
A12	15514	323	48	p31	AI	AI-created
A13	16139	329	49	p31	AI	AI-created
A14	17225	401	43	p31	AI	AI-created
A15	15429	303	51	p31	AI	AI-created
A16	16745	322	52	p31	AI	AI-created
A17	15849	323	49	p31	AI	Human-created
A18	17425	317	55	p31	AI	AI-created
A19	16902	325	52	p31	AI	AI-created
A20	15966	355	45	p31	AI	Human-created
H1	14525	403	36	p31	Human	AI-created
H2	14863	323	46	p31	Human	AI-created
H3	16401	469	35	p31	Human	AI-created
H4	16217	306	53	p31	Human	AI-created
H5	17309	368	47	p31	Human	Human-created
H6	16501	375	44	p31	Human	Human-created
H7	15624	300	52	p31	Human	Human-created
H8	16346	348	47	p31	Human	AI-created
H9	14667	349	42	p31	Human	Human-created
H10	15172	410	37	p31	Human	AI-created
H11	17278	332	52	p31	Human	Human-created
H12	16808	391	43	p31	Human	AI-created
H13	16688	334	50	p31	Human	AI-created
H14	16865	351	48	p31	Human	Human-created
H15	16079	473	34	p31	Human	AI-created
H16	16260	428	38	p31	Human	Human-created
H17	15556	370	42	p31	Human	Human-created
H18	14720	368	40	p31	Human	Human-created
H19	15021	349	43	p31	Human	AI-created
H20	15311	348	44	p31	Human	AI-created
A1	17395	725	24	p32	AI	Human-created
A2	11267	296	38	p32	AI	Human-created
A3	12737	318	40	p32	AI	Human-created
A4	12050	262	46	p32	AI	Human-created
A5	15063	486	31	p32	AI	Human-created
A6	13665	273	50	p32	AI	Human-created
A7	13998	350	40	p32	AI	AI-created
A8	13439	274	49	p32	AI	Human-created
A9	12737	455	28	p32	AI	Human-created
A10	14383	294	49	p32	AI	Human-created
A11	16002	356	45	p32	AI	Human-created
A12	18617	1095	17	p32	AI	AI-created
A13	14500	309	47	p32	AI	AI-created
A14	14419	307	47	p32	AI	Human-created
A15	16894	483	35	p32	AI	Human-created
A16	17921	779	23	p32	AI	Human-created
A17	15897	361	44	p32	AI	Human-created
A18	12632	361	35	p32	AI	Human-created
A19	14052	335	42	p32	AI	Human-created
A20	13787	394	35	p32	AI	Human-created
H1	10246	301	34	p32	Human	Human-created
H2	14247	310	46	p32	Human	Human-created
H3	6173	281	22	p32	Human	Human-created
H4	10415	347	30	p32	Human	Human-created
H5	14346	276	52	p32	Human	Human-created
H6	6011	429	14	p32	Human	Human-created
H7	14253	285	50	p32	Human	Human-created
H8	16107	520	31	p32	Human	Human-created
H9	15978	515	31	p32	Human	Human-created
H10	15517	361	43	p32	Human	Human-created
H11	16103	322	50	p32	Human	Human-created
H12	15151	361	42	p32	Human	Human-created
H13	15103	328	46	p32	Human	AI-created
H14	13812	406	34	p32	Human	Human-created
H15	12206	359	34	p32	Human	Human-created
H16	11858	349	34	p32	Human	Human-created
H17	17954	598	30	p32	Human	Human-created
H18	13570	316	43	p32	Human	Human-created
H19	14295	340	42	p32	Human	Human-created
H20	10321	333	31	p32	Human	AI-created
A1	14835	280	53	p33	AI	Human-created
A2	15713	249	63	p33	AI	Human-created
A3	14195	258	55	p33	AI	Human-created
A4	15644	265	59	p33	AI	Human-created
A5	14603	270	54	p33	AI	AI-created
A6	12694	231	55	p33	AI	Human-created
A7	12266	307	40	p33	AI	Human-created
A8	13892	253	55	p33	AI	AI-created
A9	13082	256	51	p33	AI	Human-created
A10	15150	291	52	p33	AI	Human-created
A11	16239	262	62	p33	AI	Human-created
A12	10071	252	40	p33	AI	AI-created
A13	14876	266	56	p33	AI	AI-created
A14	15088	290	52	p33	AI	Human-created
A15	14147	253	56	p33	AI	AI-created
A16	15320	255	60	p33	AI	Human-created
A17	12297	251	49	p33	AI	Human-created
A18	13929	263	53	p33	AI	Human-created
A19	14616	276	53	p33	AI	AI-created
A20	10050	218	46	p33	AI	Human-created
H1	12567	279	45	p33	Human	AI-created
H2	15299	259	59	p33	Human	AI-created
H3	15592	260	60	p33	Human	Human-created
H4	15627	279	56	p33	Human	Human-created
H5	16954	308	55	p33	Human	AI-created
H6	11956	285	42	p33	Human	Human-created
H7	14078	235	60	p33	Human	Human-created
H8	16022	272	59	p33	Human	Human-created
H9	13867	248	56	p33	Human	Human-created
H10	13438	232	58	p33	Human	AI-created
H11	16879	301	56	p33	Human	Human-created
H12	16190	265	61	p33	Human	AI-created
H13	13641	284	48	p33	Human	AI-created
H14	14035	246	57	p33	Human	Human-created
H15	11034	269	41	p33	Human	AI-created
H16	10101	230	44	p33	Human	Human-created
H17	14779	250	59	p33	Human	AI-created
H18	15890	300	53	p33	Human	Human-created
H19	13784	281	49	p33	Human	Human-created
H20	7852	178	44	p33	Human	Human-created
A1	16162	351	46	p34	AI	AI-created
A2	15079	290	52	p34	AI	AI-created
A3	16840	330	51	p34	AI	AI-created
A4	17988	400	45	p34	AI	Human-created
A5	16837	374	45	p34	AI	Human-created
A6	13863	315	44	p34	AI	AI-created
A7	15025	289	52	p34	AI	Human-created
A8	15150	337	45	p34	AI	Human-created
A9	17959	438	41	p34	AI	Human-created
A10	15110	351	43	p34	AI	Human-created
A11	16687	334	50	p34	AI	AI-created
A12	17619	332	53	p34	AI	Human-created
A13	16707	355	47	p34	AI	Human-created
A14	16150	317	51	p34	AI	Human-created
A15	19045	794	24	p34	AI	Human-created
A16	15130	344	44	p34	AI	AI-created
A17	17921	358	50	p34	AI	Human-created
A18	17371	285	61	p34	AI	AI-created
A19	14190	308	46	p34	AI	Human-created
A20	18033	392	46	p34	AI	Human-created
H1	19243	837	23	p34	Human	AI-created
H2	18373	367	50	p34	Human	AI-created
H3	16410	342	48	p34	Human	AI-created
H4	15651	279	56	p34	Human	Human-created
H5	15214	293	52	p34	Human	Human-created
H6	17214	374	46	p34	Human	Human-created
H7	16272	465	35	p34	Human	Human-created
H8	14344	266	54	p34	Human	Human-created
H9	17424	601	29	p34	Human	Human-created
H10	16479	254	65	p34	Human	Human-created
H11	17059	316	54	p34	Human	AI-created
H12	16774	284	59	p34	Human	Human-created
H13	17413	348	50	p34	Human	Human-created
H14	18180	350	52	p34	Human	Human-created
H15	16862	307	55	p34	Human	Human-created
H16	15529	304	51	p34	Human	AI-created
H17	17523	449	39	p34	Human	Human-created
H18	17526	417	42	p34	Human	AI-created
H19	17456	312	56	p34	Human	Human-created
H20	16185	279	58	p34	Human	Human-created
A1	7746	199	39	p4	AI	Human-created
A2	11527	274	42	p4	AI	AI-created
A3	9855	224	44	p4	AI	Human-created
A4	2567	171	15	p4	AI	AI-created
A5	10218	222	46	p4	AI	Human-created
A6	4703	181	26	p4	AI	AI-created
A7	6386	177	36	p4	AI	AI-created
A8	6468	281	23	p4	AI	Human-created
A9	4713	196	24	p4	AI	AI-created
A10	4007	148	27	p4	AI	Human-created
A11	10923	248	44	p4	AI	Human-created
A12	5109	255	20	p4	AI	Human-created
A13	8001	205	39	p4	AI	AI-created
A14	10523	229	46	p4	AI	AI-created
A15	11396	265	43	p4	AI	Human-created
A16	7988	250	32	p4	AI	AI-created
A17	10477	214	49	p4	AI	AI-created
A18	11555	241	48	p4	AI	AI-created
A19	9460	231	41	p4	AI	AI-created
A20	6224	201	31	p4	AI	AI-created
H1	2525	168	15	p4	Human	AI-created
H2	7287	197	37	p4	Human	Human-created
H3	5761	240	24	p4	Human	AI-created
H4	9376	234	40	p4	Human	AI-created
H5	6540	226	29	p4	Human	Human-created
H6	9052	232	39	p4	Human	AI-created
H7	11837	223	53	p4	Human	AI-created
H8	12053	251	48	p4	Human	AI-created
H9	1721	172	10	p4	Human	Human-created
H10	8304	198	42	p4	Human	AI-created
H11	8978	191	47	p4	Human	Human-created
H12	13447	286	47	p4	Human	Human-created
H13	10601	221	48	p4	Human	Human-created
H14	12618	243	52	p4	Human	Human-created
H15	7365	210	35	p4	Human	AI-created
H16	5159	191	27	p4	Human	Human-created
H17	12695	276	46	p4	Human	Human-created
H18	8575	204	42	p4	Human	Human-created
H19	9570	252	38	p4	Human	AI-created
H20	5807	171	34	p4	Human	AI-created
A1	16798	431	39	p5	AI	AI-created
A2	15571	299	52	p5	AI	AI-created
A3	15372	569	27	p5	AI	Human-created
A4	13769	353	39	p5	AI	Human-created
A5	16437	329	50	p5	AI	AI-created
A6	16064	487	33	p5	AI	Human-created
A7	16235	353	46	p5	AI	AI-created
A8	17548	358	49	p5	AI	AI-created
A9	17414	471	37	p5	AI	AI-created
A10	14209	364	39	p5	AI	AI-created
A11	15863	305	52	p5	AI	AI-created
A12	17879	894	20	p5	AI	Human-created
A13	18425	428	43	p5	AI	AI-created
A14	16518	393	42	p5	AI	Human-created
A15	17605	451	39	p5	AI	AI-created
A16	12032	293	41	p5	AI	AI-created
A17	15690	302	52	p5	AI	Human-created
A18	17462	388	45	p5	AI	Human-created
A19	17902	398	45	p5	AI	AI-created
A20	16970	354	48	p5	AI	AI-created
H1	18220	759	24	p5	Human	AI-created
H2	15525	338	46	p5	Human	AI-created
H3	16184	395	41	p5	Human	Human-created
H4	15569	354	44	p5	Human	AI-created
H5	16122	336	48	p5	Human	Human-created
H6	16500	569	29	p5	Human	Human-created
H7	14426	352	41	p5	Human	Human-created
H8	16084	374	43	p5	Human	Human-created
H9	15344	357	43	p5	Human	AI-created
H10	17885	662	27	p5	Human	AI-created
H11	18242	445	41	p5	Human	AI-created
H12	15919	354	45	p5	Human	Human-created
H13	14127	362	39	p5	Human	Human-created
H14	14111	328	43	p5	Human	Human-created
H15	16335	419	39	p5	Human	Human-created
H16	16072	434	37	p5	Human	AI-created
H17	14560	303	48	p5	Human	AI-created
H18	16874	527	32	p5	Human	Human-created
H19	17893	716	25	p5	Human	AI-created
H20	14580	324	45	p5	Human	Human-created
A1	14850	309	48	p6	AI	Human-created
A2	19409	1764	11	p6	AI	AI-created
A3	15033	470	32	p6	AI	AI-created
A4	17122	306	56	p6	AI	AI-created
A5	16335	340	48	p6	AI	AI-created
A6	13768	362	38	p6	AI	Human-created
A7	17285	412	42	p6	AI	AI-created
A8	15954	371	43	p6	AI	Human-created
A9	13404	327	41	p6	AI	Human-created
A10	17069	305	56	p6	AI	AI-created
A11	15437	281	55	p6	AI	Human-created
A12	17372	370	47	p6	AI	Human-created
A13	18389	681	27	p6	AI	Human-created
A14	12733	374	34	p6	AI	Human-created
A15	15319	306	50	p6	AI	Human-created
A16	18116	329	55	p6	AI	Human-created
A17	17345	299	58	p6	AI	Human-created
A18	14758	351	42	p6	AI	AI-created
A19	9187	317	29	p6	AI	Human-created
A20	17200	374	46	p6	AI	Human-created
H1	15274	355	43	p6	Human	AI-created
H2	17219	302	57	p6	Human	AI-created
H3	18006	383	47	p6	Human	Human-created
H4	17550	297	59	p6	Human	Human-created
H5	17568	409	43	p6	Human	Human-created
H6	16150	351	46	p6	Human	Human-created
H7	16445	316	52	p6	Human	Human-created
H8	14427	352	41	p6	Human	Human-created
H9	14593	442	33	p6	Human	AI-created
H10	10741	488	22	p6	Human	Human-created
H11	16578	307	54	p6	Human	AI-created
H12	8733	380	23	p6	Human	Human-created
H13	16605	313	53	p6	Human	AI-created
H14	16209	540	30	p6	Human	AI-created
H15	12382	344	36	p6	Human	Human-created
H16	13379	418	32	p6	Human	Human-created
H17	14194	315	45	p6	Human	AI-created
H18	15898	418	38	p6	Human	AI-created
H19	18208	792	23	p6	Human	Human-created
H20	18406	800	23	p6	Human	Human-created
A1	10387	281	37	p7	AI	Human-created
A2	8397	221	38	p7	AI	Human-created
A3	12173	265	46	p7	AI	AI-created
A4	9429	255	37	p7	AI	Human-created
A5	12720	303	42	p7	AI	Human-created
A6	8065	212	38	p7	AI	AI-created
A7	15675	275	57	p7	AI	AI-created
A8	7942	169	47	p7	AI	Human-created
A9	12863	330	39	p7	AI	Human-created
A10	16132	329	49	p7	AI	AI-created
A11	9246	298	31	p7	AI	Human-created
A12	5069	195	26	p7	AI	AI-created
A13	17816	364	49	p7	AI	AI-created
A14	17966	382	47	p7	AI	Human-created
A15	16843	337	50	p7	AI	AI-created
A16	10155	231	44	p7	AI	AI-created
A17	17606	367	48	p7	AI	AI-created
A18	16469	323	51	p7	AI	Human-created
A19	4133	172	24	p7	AI	AI-created
A20	17330	340	51	p7	AI	AI-created
H1	16609	308	54	p7	Human	AI-created
H2	17008	298	57	p7	Human	Human-created
H3	16927	360	47	p7	Human	Human-created
H4	11501	235	49	p7	Human	Human-created
H5	6100	218	28	p7	Human	Human-created
H6	5170	191	27	p7	Human	Human-created
H7	13457	313	43	p7	Human	Human-created
H8	17937	408	44	p7	Human	Human-created
H9	17363	354	49	p7	Human	AI-created
H10	16625	361	46	p7	Human	AI-created
H11	17444	312	56	p7	Human	Human-created
H12	3320	151	22	p7	Human	AI-created
H13	17794	387	46	p7	Human	AI-created
H14	17667	353	50	p7	Human	AI-created
H15	17553	399	44	p7	Human	AI-created
H16	10235	238	43	p7	Human	Human-created
H17	6290	197	32	p7	Human	AI-created
H18	17743	370	48	p7	Human	Human-created
H19	12383	310	40	p7	Human	AI-created
H20	14837	362	41	p7	Human	Human-created
A1	18999	633	30	p8	AI	AI-created
A2	18714	604	31	p8	AI	AI-created
A3	19087	868	22	p8	AI	AI-created
A4	18958	998	19	p8	AI	Human-created
A5	18346	592	31	p8	AI	Human-created
A6	18846	992	19	p8	AI	Human-created
A7	17840	380	47	p8	AI	AI-created
A8	18380	511	36	p8	AI	Human-created
A9	19451	1297	15	p8	AI	Human-created
A10	19312	1136	17	p8	AI	AI-created
A11	19157	737	26	p8	AI	AI-created
A12	18188	395	46	p8	AI	Human-created
A13	19316	1288	15	p8	AI	AI-created
A14	17769	317	56	p8	AI	AI-created
A15	19149	1008	19	p8	AI	Human-created
A16	18768	670	28	p8	AI	AI-created
A17	17769	323	55	p8	AI	Human-created
A18	18908	610	31	p8	AI	Human-created
A19	18641	583	32	p8	AI	Human-created
A20	19152	1064	18	p8	AI	Human-created
H1	18309	447	41	p8	Human	AI-created
H2	17991	418	43	p8	Human	AI-created
H3	18272	630	29	p8	Human	AI-created
H4	18349	706	26	p8	Human	Human-created
H5	17666	453	39	p8	Human	Human-created
H6	19134	957	20	p8	Human	AI-created
H7	19395	1293	15	p8	Human	Human-created
H8	17692	491	36	p8	Human	Human-created
H9	19078	908	21	p8	Human	Human-created
H10	18089	362	50	p8	Human	Human-created
H11	18303	426	43	p8	Human	AI-created
H12	18552	546	34	p8	Human	Human-created
H13	19054	1121	17	p8	Human	Human-created
H14	17856	372	48	p8	Human	Human-created
H15	18629	665	28	p8	Human	Human-created
H16	19194	914	21	p8	Human	AI-created
H17	17795	508	35	p8	Human	Human-created
H18	17698	442	40	p8	Human	Human-created
H19	18512	712	26	p8	Human	Human-created
H20	17815	685	26	p8	Human	Human-created
A1	15555	346	45	p9	AI	Human-created
A2	12870	293	44	p9	AI	Human-created
A3	11880	238	50	p9	AI	AI-created
A4	10288	239	43	p9	AI	AI-created
A5	14468	301	48	p9	AI	Human-created
A6	10576	220	48	p9	AI	AI-created
A7	9989	217	46	p9	AI	AI-created
A8	9596	223	43	p9	AI	Human-created
A9	9721	286	34	p9	AI	AI-created
A10	10244	228	45	p9	AI	Human-created
A11	13313	310	43	p9	AI	AI-created
A12	11319	270	42	p9	AI	AI-created
A13	10579	252	42	p9	AI	AI-created
A14	12439	270	46	p9	AI	Human-created
A15	11918	217	55	p9	AI	Human-created
A16	16040	697	23	p9	AI	Human-created
A17	14008	560	25	p9	AI	Human-created
A18	12522	212	59	p9	AI	Human-created
A19	12945	301	43	p9	AI	Human-created
A20	9439	248	38	p9	AI	AI-created
H1	11514	281	41	p9	Human	AI-created
H2	12380	263	47	p9	Human	AI-created
H3	10176	254	40	p9	Human	Human-created
H4	11138	237	47	p9	Human	AI-created
H5	15307	494	31	p9	Human	Human-created
H6	11373	277	41	p9	Human	AI-created
H7	11492	255	45	p9	Human	AI-created
H8	11409	254	45	p9	Human	Human-created
H9	11246	230	49	p9	Human	AI-created
H10	11722	434	27	p9	Human	AI-created
H11	13312	261	51	p9	Human	Human-created
H12	12849	268	48	p9	Human	AI-created
H13	14872	323	46	p9	Human	AI-created
H14	9709	249	39	p9	Human	AI-created
H15	13986	368	38	p9	Human	AI-created
H16	12183	348	35	p9	Human	AI-created
H17	11718	286	41	p9	Human	AI-created
H18	13194	293	45	p9	Human	Human-created
H19	16117	806	20	p9	Human	AI-created
H20	13145	292	45	p9	Human	AI-created
