# Supplementary material for: Eyes can tell: Assessment of implicit attitudes toward AI art
Source: Iperception. 2023 Oct 30;14(5):20416695231209846. doi: 10.1177/20416695231209846 (PMC10663653; doi:10.1177/20416695231209846)
Supplement: sj-csv-2-ipe-10.1177_20416695231209846 - Supplemental material for Eyes can tell: Assessment of implicit attitudes toward AI art [file sj-csv-2-ipe-10.1177_20416695231209846.csv]

Stimuli	pid	Beauty	Liking	Positive	Negative	Arousal	Familiarity	Concreteness
A1	p1	36	52	34	63	56	0	30
A2	p1	47	46	28	30	34	1	54
A3	p1	76	37	13	79	60	0	48
A4	p1	8	32	35	31	32	24	14
A5	p1	55	42	38	50	61	7	59
A6	p1	5	0	12	31	17	5	6
A7	p1	14	15	23	64	48	18	9
A8	p1	79	93	25	56	32	7	67
A9	p1	18	18	22	66	72	10	24
A10	p1	16	53	70	35	35	9	31
A11	p1	36	36	30	60	22	5	18
A12	p1	38	36	21	43	25	0	26
A13	p1	58	24	38	76	19	28	48
A14	p1	6	9	18	100	16	1	24
A15	p1	82	74	68	20	62	7	74
A16	p1	53	31	38	64	34	13	40
A17	p1	48	24	61	45	28	6	74
A18	p1	53	37	22	60	70	2	93
A19	p1	71	85	86	28	69	0	86
A20	p1	2	5	8	74	8	2	0
H1	p1	92	89	86	58	57	1	8
H2	p1	97	97	92	18	90	6	95
H3	p1	77	74	42	59	65	2	17
H4	p1	40	29	41	60	55	13	53
H5	p1	74	66	68	31	61	67	11
H6	p1	72	62	53	30	23	17	25
H7	p1	26	58	35	26	35	4	12
H8	p1	77	78	74	28	67	29	100
H9	p1	7	23	26	57	43	9	16
H10	p1	67	88	81	30	25	65	13
H11	p1	52	100	31	22	33	2	30
H12	p1	98	98	98	7	88	67	34
H13	p1	87	85	84	11	81	59	22
H14	p1	13	19	19	67	31	0	18
H15	p1	57	61	11	24	29	1	27
H16	p1	64	69	60	27	71	1	9
H17	p1	93	91	87	11	65	55	24
H18	p1	84	93	11	82	75	7	89
H19	p1	96	98	97	9	69	62	30
H20	p1	6	8	16	84	66	9	12
A1	p2	89	88	83	10	23	0	89
A2	p2	82	82	74	31	32	1	61
A3	p2	17	17	16	94	64	2	82
A4	p2	95	94	93	9	83	3	7
A5	p2	99	97	98	2	70	1	88
A6	p2	9	9	31	92	90	3	3
A7	p2	15	10	11	82	82	1	13
A8	p2	96	93	42	49	61	1	100
A9	p2	1	1	18	92	98	0	0
A10	p2	80	70	76	23	25	2	81
A11	p2	13	2	3	98	98	1	17
A12	p2	73	53	38	66	65	2	69
A13	p2	31	24	72	49	8	1	94
A14	p2	89	84	85	17	15	0	57
A15	p2	96	78	44	65	21	0	100
A16	p2	4	25	58	65	23	0	69
A17	p2	92	92	94	0	57	3	86
A18	p2	74	85	46	45	20	0	80
A19	p2	90	82	67	75	7	9	94
A20	p2	6	3	16	94	98	0	1
H1	p2	0	7	8	60	69	2	79
H2	p2	99	99	98	6	1	3	88
H3	p2	1	1	56	56	77	0	1
H4	p2	83	9	80	18	64	1	58
H5	p2	99	98	95	3	35	0	98
H6	p2	89	84	87	11	65	0	33
H7	p2	28	41	44	53	71	3	1
H8	p2	91	85	75	46	100	1	99
H9	p2	9	3	11	97	91	0	1
H10	p2	100	100	100	2	23	1	48
H11	p2	19	8	20	55	71	2	18
H12	p2	100	100	100	2	21	35	53
H13	p2	99	98	98	5	23	0	48
H14	p2	4	4	5	100	98	2	3
H15	p2	72	34	7	97	28	0	46
H16	p2	84	77	83	0	25	1	2
H17	p2	100	100	100	1	64	3	72
H18	p2	76	55	7	98	71	1	100
H19	p2	97	97	97	1	22	0	70
H20	p2	13	25	87	6	90	1	22
A1	p3	38	62	37	69	21	1	43
A2	p3	45	59	49	54	22	25	31
A3	p3	42	71	23	72	63	4	57
A4	p3	66	70	66	35	27	2	9
A5	p3	99	99	69	31	96	3	74
A6	p3	31	51	56	47	21	39	12
A7	p3	100	26	23	85	9	1	12
A8	p3	93	86	67	38	57	23	85
A9	p3	37	31	33	70	33	2	7
A10	p3	43	59	60	42	31	10	68
A11	p3	48	32	33	64	37	2	13
A12	p3	14	20	18	86	21	5	65
A13	p3	66	63	65	39	37	5	55
A14	p3	85	73	81	19	77	7	33
A15	p3	39	53	44	53	37	15	79
A16	p3	59	80	34	68	58	1	19
A17	p3	53	34	58	40	37	2	40
A18	p3	37	30	34	66	38	6	46
A19	p3	72	81	69	26	69	31	81
A20	p3	40	33	45	51	33	6	11
H1	p3	57	62	39	63	15	5	29
H2	p3	83	88	89	11	66	6	43
H3	p3	44	63	48	51	64	6	9
H4	p3	61	48	42	57	67	11	71
H5	p3	100	93	98	3	92	100	39
H6	p3	72	75	63	39	34	48	36
H7	p3	83	74	76	17	16	58	11
H8	p3	69	83	81	26	67	29	92
H9	p3	39	47	33	65	20	3	1
H10	p3	81	94	100	24	84	71	27
H11	p3	69	55	59	36	13	1	27
H12	p3	95	98	95	5	83	91	32
H13	p3	73	67	57	45	66	74	8
H14	p3	57	74	45	44	45	1	5
H15	p3	34	34	29	76	19	9	21
H16	p3	70	73	62	29	43	0	0
H17	p3	80	93	84	12	74	60	26
H18	p3	100	84	8	90	49	6	3
H19	p3	78	86	81	10	58	74	37
H20	p3	39	46	44	53	36	2	30
A1	p4	50	50	44	78	47	55	83
A2	p4	74	52	30	53	23	47	80
A3	p4	34	23	21	87	47	61	39
A4	p4	19	28	36	62	23	69	69
A5	p4	71	71	35	69	70	71	100
A6	p4	79	59	63	65	14	16	39
A7	p4	29	29	36	83	50	50	50
A8	p4	51	52	49	50	51	25	91
A9	p4	28	28	32	75	33	66	22
A10	p4	47	30	25	69	31	28	67
A11	p4	9	10	22	76	48	38	66
A12	p4	43	43	20	84	48	32	67
A13	p4	34	34	69	100	42	100	46
A14	p4	100	58	25	76	31	31	80
A15	p4	22	24	38	71	36	76	65
A16	p4	50	35	60	44	17	11	8
A17	p4	69	76	75	37	72	29	85
A18	p4	41	41	49	49	46	13	51
A19	p4	72	74	54	55	39	39	79
A20	p4	30	29	61	61	35	39	39
H1	p4	10	12	17	88	24	30	50
H2	p4	22	49	42	75	40	47	97
H3	p4	56	56	42	51	100	43	43
H4	p4	9	11	21	66	12	26	90
H5	p4	83	89	89	73	84	83	89
H6	p4	69	69	84	29	93	49	79
H7	p4	31	31	59	59	31	27	8
H8	p4	35	35	46	59	31	40	68
H9	p4	39	37	43	74	24	21	52
H10	p4	85	84	86	18	88	63	97
H11	p4	25	27	26	78	23	26	100
H12	p4	72	72	75	16	72	26	68
H13	p4	62	47	72	36	58	56	66
H14	p4	4	5	7	92	24	19	50
H15	p4	25	31	40	78	24	26	72
H16	p4	47	45	71	74	63	100	60
H17	p4	83	88	63	23	83	53	37
H18	p4	59	59	49	50	55	65	62
H19	p4	91	91	68	27	76	31	89
H20	p4	17	10	12	86	15	13	40
A1	p5	47	49	41	58	57	1	53
A2	p5	16	16	20	38	50	2	14
A3	p5	52	41	28	74	23	0	30
A4	p5	60	60	49	48	25	1	39
A5	p5	100	100	48	58	88	0	77
A6	p5	16	27	57	47	60	1	5
A7	p5	29	29	49	49	40	0	23
A8	p5	91	75	21	82	50	1	7
A9	p5	13	13	16	89	71	0	15
A10	p5	66	49	24	52	22	2	6
A11	p5	80	70	38	71	6	2	14
A12	p5	48	48	42	48	34	3	44
A13	p5	71	61	47	46	32	1	24
A14	p5	69	22	73	29	25	0	12
A15	p5	87	84	40	43	20	5	77
A16	p5	62	61	33	51	13	0	17
A17	p5	61	61	42	44	18	0	7
A18	p5	97	96	92	41	55	6	85
A19	p5	92	92	51	51	18	1	3
A20	p5	34	31	23	75	67	5	12
H1	p5	19	19	17	72	13	1	2
H2	p5	73	73	48	49	50	2	78
H3	p5	50	50	48	48	26	2	1
H4	p5	49	39	39	63	37	2	39
H5	p5	94	94	73	8	11	2	91
H6	p5	20	20	59	41	36	1	4
H7	p5	12	18	68	36	17	3	4
H8	p5	97	97	52	58	34	100	97
H9	p5	23	23	16	51	37	2	4
H10	p5	92	89	89	30	37	2	3
H11	p5	47	49	17	69	24	2	0
H12	p5	53	62	66	43	26	9	5
H13	p5	69	65	67	54	34	0	14
H14	p5	47	47	24	47	89	3	7
H15	p5	82	82	15	66	19	1	63
H16	p5	24	24	22	28	24	0	3
H17	p5	86	81	79	8	16	3	47
H18	p5	95	98	51	58	59	2	84
H19	p5	73	100	86	24	49	1	3
H20	p5	27	27	38	38	18	2	5
A1	p6	8	10	14	85	42	3	40
A2	p6	50	51	49	49	49	6	71
A3	p6	4	12	10	84	13	0	52
A4	p6	43	36	39	45	23	3	26
A5	p6	38	35	24	76	68	9	39
A6	p6	59	56	78	24	23	10	25
A7	p6	3	31	9	64	16	4	46
A8	p6	84	68	44	63	67	22	60
A9	p6	2	10	13	92	93	6	10
A10	p6	57	46	79	11	21	20	52
A11	p6	0	0	2	98	4	6	2
A12	p6	13	31	42	45	26	23	13
A13	p6	22	24	50	53	15	14	43
A14	p6	77	73	83	12	67	4	42
A15	p6	95	98	94	1	97	2	55
A16	p6	80	79	47	63	65	0	31
A17	p6	45	34	54	55	27	9	40
A18	p6	80	79	86	10	29	0	46
A19	p6	99	100	99	6	100	1	57
A20	p6	12	23	28	66	33	10	7
H1	p6	17	29	23	50	39	3	73
H2	p6	28	30	57	51	59	24	81
H3	p6	53	64	85	35	65	0	30
H4	p6	26	49	21	61	49	0	33
H5	p6	87	85	83	11	78	85	41
H6	p6	31	23	79	26	68	1	23
H7	p6	61	53	79	20	61	3	12
H8	p6	7	31	21	68	24	5	76
H9	p6	46	50	50	50	63	4	26
H10	p6	65	64	85	2	66	9	30
H11	p6	4	4	5	95	11	7	10
H12	p6	92	17	82	4	82	8	36
H13	p6	94	93	95	4	81	6	54
H14	p6	10	19	33	55	80	4	3
H15	p6	92	84	18	63	78	0	43
H16	p6	63	62	60	42	30	15	15
H17	p6	70	73	85	6	81	1	25
H18	p6	65	51	41	76	65	2	62
H19	p6	96	94	93	8	76	4	34
H20	p6	19	18	8	82	18	18	27
A1	p7	26	33	19	78	37	12	30
A2	p7	87	64	32	20	24	10	80
A3	p7	31	22	11	73	28	14	21
A4	p7	95	86	100	0	78	2	43
A5	p7	99	99	60	39	98	75	66
A6	p7	0	12	74	10	81	17	0
A7	p7	9	0	31	29	80	3	18
A8	p7	100	100	74	68	65	38	100
A9	p7	2	15	0	99	95	7	1
A10	p7	83	80	75	74	70	19	74
A11	p7	71	68	14	84	69	23	0
A12	p7	37	46	67	32	37	10	57
A13	p7	68	69	94	14	60	7	90
A14	p7	85	78	100	8	81	56	60
A15	p7	100	100	45	55	82	23	61
A16	p7	56	25	17	11	56	28	3
A17	p7	77	37	32	58	21	33	63
A18	p7	51	59	20	58	36	51	61
A19	p7	100	100	66	31	97	9	100
A20	p7	0	0	21	57	78	0	0
H1	p7	10	18	18	66	78	18	20
H2	p7	76	79	50	50	35	35	81
H3	p7	31	26	26	56	33	22	12
H4	p7	14	17	1	93	86	13	53
H5	p7	100	100	100	11	92	100	80
H6	p7	24	30	59	36	32	20	38
H7	p7	100	6	70	26	15	17	0
H8	p7	92	88	77	13	62	21	97
H9	p7	28	32	45	54	29	13	0
H10	p7	99	98	78	0	57	14	44
H11	p7	55	27	47	48	30	45	0
H12	p7	100	100	77	0	82	16	37
H13	p7	75	55	58	27	61	31	35
H14	p7	0	0	0	78	87	0	0
H15	p7	34	41	0	68	63	22	39
H16	p7	39	13	65	40	39	54	0
H17	p7	100	98	88	28	51	33	39
H18	p7	98	82	8	83	82	49	100
H19	p7	88	70	100	4	79	5	39
H20	p7	10	0	71	36	62	14	3
A1	p8	58	60	12	54	73	2	1
A2	p8	52	93	46	29	68	3	25
A3	p8	61	65	36	62	45	5	21
A4	p8	78	82	69	32	57	4	53
A5	p8	63	82	74	40	62	4	91
A6	p8	39	39	42	56	43	7	8
A7	p8	100	41	38	53	41	100	21
A8	p8	66	88	25	72	55	4	67
A9	p8	40	46	50	61	45	59	17
A10	p8	66	73	33	51	56	20	48
A11	p8	62	85	17	71	62	2	6
A12	p8	54	63	53	54	53	3	50
A13	p8	64	61	57	37	39	1	23
A14	p8	71	66	65	35	45	3	30
A15	p8	65	67	67	32	65	4	92
A16	p8	50	54	39	53	47	3	23
A17	p8	87	74	69	15	69	5	59
A18	p8	54	66	58	65	60	4	34
A19	p8	61	60	29	68	57	2	80
A20	p8	31	32	54	38	25	3	9
H1	p8	47	55	58	55	60	3	4
H2	p8	81	96	67	55	60	2	21
H3	p8	59	48	58	24	73	2	13
H4	p8	46	78	62	25	62	6	56
H5	p8	71	90	77	5	67	2	97
H6	p8	42	28	26	38	39	3	8
H7	p8	47	44	57	47	43	3	80
H8	p8	53	43	40	58	41	5	80
H9	p8	41	30	28	57	33	5	2
H10	p8	82	87	68	34	59	3	32
H11	p8	43	87	57	63	61	3	1
H12	p8	86	87	59	33	72	5	72
H13	p8	81	89	65	11	59	5	35
H14	p8	31	52	41	66	45	3	14
H15	p8	58	79	30	66	56	4	59
H16	p8	85	77	57	25	64	3	9
H17	p8	71	89	86	4	82	5	54
H18	p8	55	61	11	84	66	3	80
H19	p8	78	92	87	11	66	5	45
H20	p8	50	33	31	31	59	3	9
A1	p9	35	26	30	66	25	33	55
A2	p9	67	70	48	48	61	27	44
A3	p9	62	61	30	64	38	34	100
A4	p9	49	61	50	49	36	27	62
A5	p9	60	57	54	37	58	55	68
A6	p9	27	25	64	35	60	25	33
A7	p9	31	50	54	37	40	33	68
A8	p9	72	72	63	34	58	24	70
A9	p9	33	24	25	70	60	23	24
A10	p9	74	66	60	42	38	41	61
A11	p9	37	36	39	65	57	35	17
A12	p9	60	50	43	43	43	28	58
A13	p9	43	41	54	43	39	27	54
A14	p9	81	72	62	37	66	29	51
A15	p9	65	40	39	54	59	36	65
A16	p9	35	41	35	36	44	21	14
A17	p9	63	59	57	34	58	35	72
A18	p9	67	72	39	59	36	39	72
A19	p9	70	71	34	34	55	29	69
A20	p9	28	22	56	43	66	29	24
H1	p9	66	70	34	58	29	34	24
H2	p9	69	77	47	46	40	33	65
H3	p9	67	36	48	48	34	28	25
H4	p9	52	45	37	37	56	20	63
H5	p9	42	47	61	40	67	79	57
H6	p9	38	34	64	36	37	37	33
H7	p9	34	31	45	39	38	31	22
H8	p9	60	100	37	55	33	28	79
H9	p9	37	53	42	57	60	57	26
H10	p9	59	68	68	39	40	35	19
H11	p9	55	62	33	65	57	16	13
H12	p9	60	59	60	34	38	36	37
H13	p9	60	64	59	31	50	30	49
H14	p9	33	50	36	60	72	39	27
H15	p9	36	31	38	61	40	30	40
H16	p9	70	69	48	49	63	24	24
H17	p9	67	67	78	12	58	22	57
H18	p9	80	77	31	71	50	24	75
H19	p9	61	61	62	40	58	35	22
H20	p9	22	31	46	45	69	22	15
A1	p10	84	63	46	45	60	53	61
A2	p10	13	11	14	63	10	12	71
A3	p10	3	25	9	62	20	41	83
A4	p10	23	23	23	61	17	32	20
A5	p10	96	96	99	15	94	66	57
A6	p10	7	19	40	56	11	13	6
A7	p10	17	14	21	42	2	16	35
A8	p10	78	72	59	39	78	42	78
A9	p10	20	8	5	77	16	10	18
A10	p10	74	27	68	29	7	10	51
A11	p10	29	31	18	67	77	1	72
A12	p10	67	26	63	26	15	6	61
A13	p10	82	86	81	34	71	30	66
A14	p10	60	45	63	13	15	37	43
A15	p10	93	92	25	35	91	61	72
A16	p10	51	44	77	19	55	55	40
A17	p10	58	39	67	24	28	73	49
A18	p10	73	78	53	57	67	20	72
A19	p10	97	97	62	9	83	29	90
A20	p10	7	3	15	53	2	2	2
H1	p10	44	39	27	75	14	71	81
H2	p10	60	45	55	46	54	62	62
H3	p10	79	66	61	49	58	44	36
H4	p10	26	21	34	66	12	15	33
H5	p10	95	97	96	12	87	58	59
H6	p10	64	30	80	10	29	27	22
H7	p10	58	23	65	26	10	6	9
H8	p10	76	83	27	49	76	60	90
H9	p10	29	18	63	52	20	13	20
H10	p10	78	71	83	13	39	75	32
H11	p10	33	49	28	85	75	3	84
H12	p10	95	42	94	8	37	53	43
H13	p10	82	58	78	9	38	62	43
H14	p10	12	3	9	49	4	2	2
H15	p10	82	98	19	80	83	64	72
H16	p10	87	71	66	38	42	30	10
H17	p10	93	39	88	1	40	55	40
H18	p10	95	86	28	56	96	43	100
H19	p10	91	27	93	2	17	84	19
H20	p10	60	28	39	56	24	49	40
A1	p11	53	53	14	87	63	0	12
A2	p11	87	75	10	10	8	0	14
A3	p11	99	92	5	76	26	0	12
A4	p11	62	37	13	45	5	1	19
A5	p11	56	46	22	64	91	1	40
A6	p11	32	8	11	13	79	0	0
A7	p11	6	27	25	74	100	1	5
A8	p11	83	86	80	14	84	1	78
A9	p11	8	14	14	15	13	0	1
A10	p11	17	15	32	3	18	0	38
A11	p11	6	6	14	98	28	1	0
A12	p11	31	23	63	19	10	0	28
A13	p11	58	44	57	11	17	0	42
A14	p11	61	61	54	15	61	0	18
A15	p11	28	20	18	67	8	0	61
A16	p11	34	54	21	66	28	0	100
A17	p11	22	13	26	100	4	8	7
A18	p11	58	34	38	23	45	1	55
A19	p11	54	52	47	1	13	1	89
A20	p11	4	1	6	30	59	0	0
H1	p11	98	98	54	2	4	0	61
H2	p11	83	94	47	7	51	1	43
H3	p11	83	86	38	62	26	1	1
H4	p11	5	12	12	76	26	0	3
H5	p11	99	99	99	14	53	99	53
H6	p11	56	13	87	7	17	0	5
H7	p11	55	31	60	0	70	0	100
H8	p11	100	82	58	1	19	1	89
H9	p11	76	60	11	14	64	0	9
H10	p11	91	96	90	1	81	0	26
H11	p11	38	31	1	90	15	1	3
H12	p11	87	85	99	0	72	19	38
H13	p11	85	80	78	2	76	1	33
H14	p11	76	40	22	10	71	1	0
H15	p11	65	59	21	15	28	1	18
H16	p11	88	70	74	4	73	0	1
H17	p11	89	91	85	2	74	0	41
H18	p11	92	77	67	60	58	0	90
H19	p11	93	99	93	0	85	10	15
H20	p11	3	5	2	65	11	0	1
A1	p12	79	86	28	61	31	0	39
A2	p12	92	99	77	29	71	0	45
A3	p12	89	77	51	63	58	0	50
A4	p12	85	65	88	13	72	0	10
A5	p12	100	98	76	18	82	79	62
A6	p12	92	71	63	10	83	0	2
A7	p12	56	40	60	22	36	0	5
A8	p12	99	98	28	78	79	0	63
A9	p12	42	34	21	76	65	0	8
A10	p12	67	59	48	52	65	0	62
A11	p12	42	31	7	91	41	0	3
A12	p12	81	50	77	13	25	0	21
A13	p12	64	50	52	52	14	0	38
A14	p12	90	85	93	13	62	1	62
A15	p12	100	100	63	62	90	0	79
A16	p12	98	97	61	54	72	0	17
A17	p12	54	100	52	52	16	0	39
A18	p12	98	92	35	46	82	0	97
A19	p12	75	65	47	45	34	0	63
A20	p12	35	32	17	56	37	0	1
H1	p12	86	95	69	43	61	0	71
H2	p12	94	80	59	32	72	0	29
H3	p12	94	93	92	6	87	0	8
H4	p12	24	23	4	82	36	0	26
H5	p12	96	94	84	2	88	100	79
H6	p12	78	42	88	23	66	30	16
H7	p12	58	39	71	29	68	38	22
H8	p12	76	59	66	12	55	0	85
H9	p12	39	30	58	47	43	0	5
H10	p12	81	55	90	18	33	10	20
H11	p12	80	80	24	64	68	0	100
H12	p12	97	90	98	2	64	15	34
H13	p12	91	35	95	2	53	47	28
H14	p12	38	24	8	82	93	0	8
H15	p12	84	90	13	74	73	0	71
H16	p12	100	100	98	3	98	0	24
H17	p12	92	46	100	0	77	20	35
H18	p12	86	70	13	62	95	0	97
H19	p12	84	47	90	15	100	9	24
H20	p12	25	26	78	25	21	0	25
A1	p13	58	57	32	53	51	21	17
A2	p13	28	25	38	38	8	35	59
A3	p13	44	37	35	26	2	30	54
A4	p13	65	9	57	20	33	58	30
A5	p13	75	69	67	52	49	67	76
A6	p13	54	33	72	15	51	58	43
A7	p13	37	18	41	20	2	26	39
A8	p13	79	88	39	53	56	90	94
A9	p13	10	26	14	94	56	10	7
A10	p13	52	44	41	41	20	60	53
A11	p13	71	72	55	44	43	44	29
A12	p13	51	35	78	6	16	63	35
A13	p13	49	30	68	46	34	65	57
A14	p13	77	76	92	4	51	71	77
A15	p13	63	65	67	28	52	79	88
A16	p13	48	52	28	27	15	68	68
A17	p13	35	29	39	22	16	47	28
A18	p13	76	77	75	14	56	68	83
A19	p13	79	79	76	16	57	67	97
A20	p13	42	22	56	77	51	34	3
H1	p13	51	57	25	30	16	57	29
H2	p13	75	67	69	20	52	66	75
H3	p13	38	38	51	23	18	36	12
H4	p13	60	51	33	71	28	59	48
H5	p13	80	78	95	26	65	84	89
H6	p13	53	40	57	20	10	80	5
H7	p13	55	50	55	15	30	69	27
H8	p13	85	84	51	19	63	74	96
H9	p13	54	42	74	60	55	8	2
H10	p13	63	57	85	16	40	81	60
H11	p13	70	77	32	42	44	31	1
H12	p13	80	75	84	60	68	66	80
H13	p13	72	44	68	64	56	74	73
H14	p13	24	12	5	19	0	55	6
H15	p13	69	73	57	35	56	82	85
H16	p13	66	51	65	66	64	62	31
H17	p13	75	51	87	12	42	76	56
H18	p13	76	64	50	43	50	68	94
H19	p13	72	60	90	14	52	80	60
H20	p13	26	20	51	52	4	57	22
A1	p14	90	91	86	70	69	43	63
A2	p14	64	58	51	40	48	18	58
A3	p14	50	62	57	39	52	63	63
A4	p14	41	38	62	27	40	13	38
A5	p14	72	58	60	41	47	12	45
A6	p14	11	29	49	48	27	2	2
A7	p14	24	36	59	55	31	13	12
A8	p14	77	62	71	23	74	67	56
A9	p14	64	65	38	73	57	5	17
A10	p14	24	56	21	63	31	18	52
A11	p14	59	71	27	65	56	31	31
A12	p14	68	90	51	50	59	0	21
A13	p14	25	38	68	31	39	37	61
A14	p14	62	56	56	12	72	10	15
A15	p14	77	69	17	76	63	42	68
A16	p14	68	77	83	17	80	21	71
A17	p14	68	62	68	20	47	27	56
A18	p14	80	74	74	18	70	19	43
A19	p14	82	78	17	78	57	7	67
A20	p14	53	57	38	51	60	11	11
H1	p14	85	93	64	51	67	67	70
H2	p14	94	85	48	47	57	22	63
H3	p14	75	75	52	25	65	30	44
H4	p14	25	56	61	21	60	15	67
H5	p14	74	64	65	16	52	88	76
H6	p14	40	43	61	34	31	19	18
H7	p14	31	47	51	50	32	53	11
H8	p14	16	60	23	68	61	14	73
H9	p14	16	34	23	70	26	63	18
H10	p14	65	38	66	4	34	42	59
H11	p14	75	60	72	54	54	20	35
H12	p14	90	76	73	16	100	71	60
H13	p14	69	40	78	20	59	31	46
H14	p14	12	34	26	67	35	3	20
H15	p14	61	58	24	73	36	65	59
H16	p14	93	83	61	41	52	3	0
H17	p14	69	67	65	30	45	38	62
H18	p14	85	86	80	76	68	7	83
H19	p14	62	39	68	24	29	24	41
H20	p14	21	30	70	44	17	24	33
A1	p15	19	100	22	39	14	1	24
A2	p15	46	40	18	42	21	0	66
A3	p15	54	41	14	100	27	2	76
A4	p15	79	61	68	26	15	1	41
A5	p15	66	100	58	49	60	14	50
A6	p15	26	16	36	55	13	0	8
A7	p15	22	37	41	59	30	0	58
A8	p15	100	70	74	68	17	0	88
A9	p15	20	20	25	81	75	0	17
A10	p15	67	29	71	31	35	23	75
A11	p15	30	100	20	79	11	0	61
A12	p15	56	33	59	49	12	9	35
A13	p15	42	29	34	57	33	0	42
A14	p15	72	73	82	20	19	19	31
A15	p15	77	60	49	55	15	2	67
A16	p15	43	43	33	100	15	3	63
A17	p15	52	43	45	13	15	1	35
A18	p15	42	31	48	50	20	0	71
A19	p15	89	91	89	45	25	0	84
A20	p15	35	17	36	66	54	5	3
H1	p15	51	27	20	60	20	1	81
H2	p15	56	75	73	58	14	1	78
H3	p15	46	31	27	62	44	1	8
H4	p15	36	21	36	81	48	3	23
H5	p15	99	94	91	81	70	99	61
H6	p15	86	75	87	11	46	3	25
H7	p15	80	77	55	51	35	0	22
H8	p15	62	63	63	51	46	3	79
H9	p15	44	26	37	69	68	0	2
H10	p15	100	76	100	7	40	1	42
H11	p15	66	62	34	84	73	97	6
H12	p15	98	91	83	20	10	10	25
H13	p15	85	74	85	24	19	0	24
H14	p15	28	7	11	78	71	3	9
H15	p15	42	34	13	85	46	0	60
H16	p15	63	62	30	56	52	4	32
H17	p15	95	73	82	100	30	0	41
H18	p15	83	73	19	42	30	2	73
H19	p15	95	68	89	20	43	1	8
H20	p15	31	25	20	61	4	6	8
A1	p16	91	93	40	80	88	23	59
A2	p16	83	93	51	51	44	3	82
A3	p16	76	71	41	62	12	27	59
A4	p16	79	76	64	64	47	23	40
A5	p16	64	85	37	69	89	76	54
A6	p16	60	59	57	48	51	7	24
A7	p16	9	15	34	68	77	0	34
A8	p16	79	70	38	75	43	12	56
A9	p16	66	65	52	73	100	0	42
A10	p16	84	95	64	65	78	8	52
A11	p16	60	42	6	89	87	0	52
A12	p16	90	83	54	75	18	17	56
A13	p16	61	43	41	77	67	0	58
A14	p16	97	99	74	24	98	27	65
A15	p16	100	100	95	35	95	29	94
A16	p16	73	91	63	66	62	38	54
A17	p16	83	79	60	52	28	16	55
A18	p16	97	84	66	60	87	59	92
A19	p16	96	100	59	47	58	25	74
A20	p16	0	12	50	83	91	0	2
H1	p16	69	85	53	56	38	14	59
H2	p16	78	85	79	35	52	3	81
H3	p16	88	85	60	54	63	31	61
H4	p16	55	54	51	53	75	0	36
H5	p16	88	100	89	14	84	91	76
H6	p16	78	86	73	20	59	5	4
H7	p16	30	22	69	31	61	0	0
H8	p16	70	80	68	60	60	58	71
H9	p16	62	61	51	51	71	24	15
H10	p16	85	82	74	31	88	38	36
H11	p16	76	94	63	63	42	10	75
H12	p16	63	59	85	17	87	58	50
H13	p16	85	63	69	69	45	60	58
H14	p16	22	21	47	71	100	0	22
H15	p16	58	52	37	71	10	32	56
H16	p16	100	100	86	18	95	15	48
H17	p16	72	61	57	42	62	59	46
H18	p16	90	87	52	52	61	17	55
H19	p16	91	93	94	5	74	57	38
H20	p16	10	6	6	94	72	0	7
A1	p17	69	79	20	52	70	65	100
A2	p17	27	68	51	64	20	2	78
A3	p17	38	85	31	55	26	69	78
A4	p17	75	73	75	27	41	18	72
A5	p17	96	96	56	56	59	52	66
A6	p17	59	68	66	20	61	10	42
A7	p17	66	72	76	28	78	79	90
A8	p17	64	76	80	13	54	66	95
A9	p17	80	74	61	11	86	17	7
A10	p17	76	74	75	9	21	79	81
A11	p17	79	97	29	29	67	8	6
A12	p17	76	81	58	48	27	62	92
A13	p17	74	76	60	19	36	40	98
A14	p17	87	88	88	5	6	24	66
A15	p17	60	83	61	10	72	14	92
A16	p17	63	69	28	56	60	62	81
A17	p17	58	46	61	61	34	18	89
A18	p17	37	69	53	48	44	57	60
A19	p17	72	87	40	67	77	45	89
A20	p17	40	66	64	65	70	54	2
H1	p17	10	63	13	70	58	58	38
H2	p17	64	62	62	40	60	14	50
H3	p17	57	73	50	50	45	42	86
H4	p17	36	66	41	59	71	64	68
H5	p17	96	89	70	6	68	59	77
H6	p17	58	47	62	56	33	16	11
H7	p17	11	38	52	52	70	41	0
H8	p17	69	84	65	7	39	69	99
H9	p17	7	42	41	62	40	24	9
H10	p17	65	55	60	61	25	59	53
H11	p17	58	98	54	65	79	70	100
H12	p17	60	62	90	5	7	9	14
H13	p17	57	60	95	47	53	38	72
H14	p17	83	84	56	57	81	19	18
H15	p17	20	60	27	98	20	72	58
H16	p17	55	43	53	52	64	18	4
H17	p17	84	70	91	1	62	62	63
H18	p17	37	29	31	31	60	16	49
H19	p17	60	43	64	64	43	42	54
H20	p17	43	67	57	50	70	64	79
A1	p18	95	79	3	93	68	0	16
A2	p18	65	63	23	66	61	0	19
A3	p18	62	58	32	68	58	1	23
A4	p18	69	53	4	89	27	0	16
A5	p18	98	97	8	88	87	0	73
A6	p18	64	63	76	10	60	0	1
A7	p18	24	49	37	58	24	0	21
A8	p18	75	76	80	80	37	1	37
A9	p18	84	98	25	81	97	2	2
A10	p18	62	59	68	16	29	0	61
A11	p18	56	62	15	67	53	100	6
A12	p18	57	46	47	47	39	3	100
A13	p18	39	35	66	34	29	1	31
A14	p18	35	36	35	54	24	0	20
A15	p18	59	58	10	84	64	1	56
A16	p18	100	100	18	62	61	1	12
A17	p18	56	55	35	59	25	0	64
A18	p18	64	55	24	77	55	0	19
A19	p18	71	71	30	68	72	1	81
A20	p18	38	40	37	67	30	0	2
H1	p18	79	75	68	43	63	1	14
H2	p18	91	91	88	100	69	1	39
H3	p18	75	63	15	82	49	0	1
H4	p18	39	37	26	84	39	0	10
H5	p18	77	80	42	48	68	2	91
H6	p18	78	75	69	15	39	0	12
H7	p18	38	64	66	23	58	0	1
H8	p18	64	48	18	73	55	0	71
H9	p18	31	40	30	58	17	0	17
H10	p18	92	71	91	4	15	0	17
H11	p18	31	32	24	58	22	0	13
H12	p18	78	52	36	62	51	0	24
H13	p18	56	39	52	47	11	1	45
H14	p18	33	40	14	75	53	0	1
H15	p18	57	57	26	67	26	0	17
H16	p18	68	53	49	49	20	0	6
H17	p18	51	55	52	50	44	1	19
H18	p18	75	67	8	84	38	0	32
H19	p18	100	59	58	34	41	1	39
H20	p18	27	36	35	54	29	1	40
A1	p19	26	31	18	44	26	0	47
A2	p19	50	52	51	51	51	2	88
A3	p19	18	19	11	76	39	0	75
A4	p19	60	62	63	10	51	0	51
A5	p19	84	76	37	37	51	1	91
A6	p19	56	58	5	4	58	0	20
A7	p19	62	61	63	40	35	0	71
A8	p19	12	35	12	79	52	0	95
A9	p19	34	29	19	70	28	1	10
A10	p19	60	64	14	13	52	0	58
A11	p19	2	3	2	89	9	1	1
A12	p19	61	59	14	14	39	1	62
A13	p19	50	48	12	12	35	0	64
A14	p19	63	68	69	20	62	1	36
A15	p19	24	22	11	49	56	0	100
A16	p19	58	62	21	21	26	1	10
A17	p19	68	64	71	23	43	0	52
A18	p19	65	62	11	74	51	1	37
A19	p19	45	51	12	17	51	0	98
A20	p19	31	27	14	13	24	0	18
H1	p19	11	41	12	51	27	2	42
H2	p19	50	50	12	12	58	0	0
H3	p19	39	37	14	15	32	0	12
H4	p19	27	100	20	20	38	0	52
H5	p19	76	80	75	12	61	1	86
H6	p19	70	69	73	15	63	1	32
H7	p19	66	72	69	29	69	0	19
H8	p19	49	50	12	70	72	1	99
H9	p19	14	19	12	12	25	0	12
H10	p19	79	83	82	13	80	0	69
H11	p19	0	3	2	94	4	0	1
H12	p19	66	68	74	19	64	1	59
H13	p19	63	68	65	20	32	1	27
H14	p19	37	36	19	74	33	1	19
H15	p19	19	28	10	65	33	2	94
H16	p19	54	51	15	15	39	0	16
H17	p19	75	73	79	10	60	0	59
H18	p19	55	58	2	94	57	0	93
H19	p19	78	80	82	15	73	1	75
H20	p19	16	21	4	12	16	0	4
A1	p20	87	84	55	56	1	0	1
A2	p20	78	88	50	51	23	2	16
A3	p20	52	52	50	49	11	6	27
A4	p20	37	43	15	15	14	16	16
A5	p20	79	88	54	76	12	9	44
A6	p20	12	12	12	14	12	12	12
A7	p20	8	31	15	14	15	1	7
A8	p20	65	65	56	56	23	0	96
A9	p20	31	52	0	93	96	1	0
A10	p20	99	98	73	30	17	3	3
A11	p20	78	93	30	32	19	5	29
A12	p20	50	38	33	31	100	25	24
A13	p20	48	46	47	47	13	13	72
A14	p20	83	82	54	31	34	13	13
A15	p20	43	66	25	62	8	8	97
A16	p20	94	94	67	35	34	0	0
A17	p20	21	21	21	20	20	20	19
A18	p20	97	92	53	22	12	13	77
A19	p20	14	14	14	14	5	5	86
A20	p20	12	17	13	73	4	4	6
H1	p20	86	96	0	72	19	20	30
H2	p20	52	87	18	20	21	1	24
H3	p20	51	51	17	15	11	11	16
H4	p20	18	18	57	75	22	7	74
H5	p20	93	89	80	28	14	88	85
H6	p20	68	60	81	1	9	1	1
H7	p20	19	21	81	19	20	20	2
H8	p20	76	73	52	52	26	6	100
H9	p20	14	14	11	56	11	11	10
H10	p20	23	64	31	48	16	16	57
H11	p20	61	82	32	64	10	10	7
H12	p20	100	100	28	27	19	16	16
H13	p20	65	52	26	26	19	19	10
H14	p20	13	30	27	74	32	0	19
H15	p20	26	50	31	49	7	7	36
H16	p20	18	48	31	55	36	8	1
H17	p20	100	100	87	0	2	2	52
H18	p20	72	54	48	70	19	0	94
H19	p20	93	77	87	14	14	14	81
H20	p20	10	10	6	63	1	1	1
A1	p21	60	34	17	79	30	1	29
A2	p21	68	59	43	61	9	1	8
A3	p21	60	56	47	47	0	5	1
A4	p21	21	29	69	52	1	1	27
A5	p21	98	99	20	79	85	1	62
A6	p21	23	24	67	14	61	16	5
A7	p21	24	30	59	46	5	10	35
A8	p21	94	99	42	67	62	0	53
A9	p21	57	63	24	64	66	7	21
A10	p21	100	75	81	18	18	31	47
A11	p21	61	58	12	80	26	0	18
A12	p21	37	37	63	37	16	4	16
A13	p21	62	100	46	64	23	1	30
A14	p21	62	48	94	8	4	1	1
A15	p21	99	99	29	73	80	7	57
A16	p21	89	57	45	58	62	4	13
A17	p21	69	60	74	15	18	27	47
A18	p21	71	62	56	45	94	7	65
A19	p21	99	99	51	51	86	1	77
A20	p21	61	40	26	62	76	4	39
H1	p21	35	35	31	68	1	1	1
H2	p21	94	91	63	46	65	1	63
H3	p21	74	69	73	36	38	2	9
H4	p21	93	77	25	73	46	25	49
H5	p21	99	99	84	17	24	84	83
H6	p21	25	20	100	6	16	0	15
H7	p21	58	31	56	41	32	3	0
H8	p21	100	100	39	59	64	41	100
H9	p21	30	29	49	49	9	0	0
H10	p21	98	82	86	11	29	34	61
H11	p21	66	30	49	55	79	2	68
H12	p21	78	60	71	57	4	9	0
H13	p21	74	56	58	41	22	5	26
H14	p21	32	32	32	68	24	0	0
H15	p21	39	67	3	91	73	26	18
H16	p21	90	75	54	46	70	21	100
H17	p21	99	99	100	1	65	16	39
H18	p21	100	100	46	54	97	10	75
H19	p21	87	70	98	3	75	26	43
H20	p21	43	40	57	42	15	2	28
A1	p22	75	61	1	97	82	4	38
A2	p22	11	30	2	2	7	7	41
A3	p22	9	11	13	92	12	14	88
A4	p22	66	65	2	5	13	0	36
A5	p22	96	96	59	61	100	0	16
A6	p22	38	32	32	11	11	10	8
A7	p22	14	11	5	49	8	7	80
A8	p22	21	35	0	2	3	3	82
A9	p22	2	5	5	94	7	4	0
A10	p22	24	70	100	100	30	11	34
A11	p22	92	94	15	99	86	13	0
A12	p22	20	5	6	6	7	7	65
A13	p22	34	17	82	82	47	47	54
A14	p22	86	85	87	2	95	3	49
A15	p22	14	15	25	92	18	17	80
A16	p22	96	94	67	63	17	8	10
A17	p22	69	72	37	84	39	6	26
A18	p22	99	100	67	0	97	8	88
A19	p22	23	24	12	43	6	9	60
A20	p22	7	7	11	30	49	0	1
H1	p22	3	3	4	94	1	1	28
H2	p22	100	100	100	1	100	4	76
H3	p22	53	70	74	8	67	9	6
H4	p22	3	25	0	2	7	5	25
H5	p22	98	99	79	0	94	93	70
H6	p22	74	73	100	0	57	10	14
H7	p22	73	57	100	17	64	18	17
H8	p22	43	28	0	86	31	9	77
H9	p22	3	76	20	100	73	11	0
H10	p22	80	68	90	28	70	47	17
H11	p22	100	99	0	68	99	1	2
H12	p22	100	97	100	0	79	35	39
H13	p22	100	99	100	0	69	28	19
H14	p22	23	23	17	86	76	18	12
H15	p22	44	28	1	100	18	2	40
H16	p22	77	63	59	51	43	5	7
H17	p22	100	99	99	5	89	78	39
H18	p22	100	96	12	100	99	11	99
H19	p22	98	94	93	16	68	71	3
H20	p22	1	1	1	69	3	5	6
A1	p23	83	84	4	48	45	0	71
A2	p23	65	47	1	81	73	1	45
A3	p23	62	78	1	33	33	1	22
A4	p23	63	55	32	5	30	0	32
A5	p23	100	98	64	18	84	22	89
A6	p23	63	46	14	31	16	1	36
A7	p23	51	59	35	51	20	0	49
A8	p23	87	88	22	47	45	0	88
A9	p23	30	61	0	50	0	0	32
A10	p23	96	96	91	61	47	0	67
A11	p23	81	56	86	13	75	0	90
A12	p23	29	36	0	60	59	0	77
A13	p23	96	96	22	44	30	0	82
A14	p23	68	56	56	48	44	0	26
A15	p23	41	43	30	80	17	0	73
A16	p23	59	68	0	0	73	0	74
A17	p23	82	86	81	100	18	0	71
A18	p23	76	87	29	47	57	0	26
A19	p23	76	87	16	37	32	0	70
A20	p23	48	68	36	83	44	3	27
H1	p23	83	92	24	60	46	0	75
H2	p23	64	39	77	24	40	0	71
H3	p23	67	72	27	100	46	0	32
H4	p23	65	83	21	100	64	2	60
H5	p23	99	100	58	9	27	2	77
H6	p23	99	99	61	10	46	0	21
H7	p23	78	47	50	100	28	0	23
H8	p23	79	59	12	57	61	0	64
H9	p23	98	95	20	41	27	0	57
H10	p23	98	100	81	0	28	0	75
H11	p23	74	92	60	31	34	0	30
H12	p23	99	100	65	16	32	0	36
H13	p23	73	75	72	27	26	0	55
H14	p23	54	71	35	55	64	1	20
H15	p23	74	34	1	63	61	0	80
H16	p23	97	100	50	56	78	45	37
H17	p23	85	85	85	13	39	0	70
H18	p23	68	32	46	52	32	0	78
H19	p23	85	88	86	9	81	0	29
H20	p23	0	29	0	65	25	0	35
A1	p24	29	40	53	53	46	15	13
A2	p24	5	25	26	74	48	47	47
A3	p24	8	20	17	83	39	30	100
A4	p24	56	51	70	29	68	41	42
A5	p24	89	48	43	63	76	15	34
A6	p24	59	54	57	45	58	40	0
A7	p24	4	3	6	100	3	7	6
A8	p24	83	70	17	79	59	56	84
A9	p24	56	41	22	73	73	14	2
A10	p24	84	31	31	67	63	69	58
A11	p24	53	52	48	56	44	32	24
A12	p24	5	62	56	55	3	2	49
A13	p24	77	73	52	52	75	28	52
A14	p24	52	52	53	53	53	52	47
A15	p24	36	50	4	46	16	56	99
A16	p24	85	76	73	40	44	71	10
A17	p24	72	63	75	25	58	9	68
A18	p24	89	49	53	53	53	50	50
A19	p24	100	77	60	38	76	73	75
A20	p24	0	0	0	100	6	48	11
H1	p24	71	55	56	48	52	45	77
H2	p24	86	76	82	100	38	60	72
H3	p24	23	40	53	52	47	47	40
H4	p24	20	50	46	45	29	18	54
H5	p24	99	99	99	0	100	100	68
H6	p24	91	91	74	13	72	72	3
H7	p24	9	9	0	96	41	31	31
H8	p24	69	50	52	52	53	52	82
H9	p24	23	0	4	90	93	47	5
H10	p24	99	99	99	1	98	97	51
H11	p24	3	4	4	97	54	5	5
H12	p24	100	88	88	28	96	90	30
H13	p24	99	98	99	2	76	20	50
H14	p24	0	3	1	99	100	3	3
H15	p24	53	53	50	49	50	50	50
H16	p24	98	96	97	4	98	6	6
H17	p24	100	100	100	2	93	89	50
H18	p24	100	76	82	30	67	31	48
H19	p24	98	100	100	1	100	71	51
H20	p24	5	23	15	79	19	33	20
A1	p25	46	43	31	69	36	24	44
A2	p25	62	60	68	33	39	65	55
A3	p25	42	40	26	83	38	20	40
A4	p25	53	27	67	31	10	66	26
A5	p25	83	88	60	42	80	64	74
A6	p25	26	38	24	34	32	15	27
A7	p25	61	44	52	51	38	32	50
A8	p25	33	67	14	76	23	23	42
A9	p25	35	36	17	88	30	10	43
A10	p25	64	61	52	52	44	63	46
A11	p25	10	14	21	68	26	7	61
A12	p25	64	64	65	46	38	64	69
A13	p25	57	37	38	38	29	53	69
A14	p25	66	59	73	14	14	62	43
A15	p25	65	41	56	44	39	72	80
A16	p25	51	47	35	54	39	26	81
A17	p25	63	63	74	19	60	59	64
A18	p25	67	71	63	41	62	44	76
A19	p25	68	52	62	36	17	19	79
A20	p25	38	44	26	64	53	20	32
H1	p25	19	20	7	54	13	63	41
H2	p25	69	69	83	16	60	100	81
H3	p25	44	47	39	47	43	50	37
H4	p25	37	35	32	59	39	42	29
H5	p25	72	83	82	15	76	82	86
H6	p25	59	44	68	38	32	60	30
H7	p25	33	27	42	62	18	27	6
H8	p25	56	51	58	42	59	63	80
H9	p25	29	52	41	69	33	13	18
H10	p25	57	65	74	22	40	73	39
H11	p25	65	22	53	22	63	9	72
H12	p25	68	70	82	12	37	56	30
H13	p25	54	36	73	26	20	66	13
H14	p25	6	25	35	35	14	2	5
H15	p25	35	43	25	79	29	62	61
H16	p25	75	68	60	46	62	41	18
H17	p25	68	40	91	8	10	59	36
H18	p25	79	84	24	63	63	18	95
H19	p25	64	65	77	20	62	66	23
H20	p25	22	31	11	75	11	36	50
A1	p26	54	54	12	13	2	4	100
A2	p26	58	65	1	0	51	5	40
A3	p26	60	49	5	2	14	4	74
A4	p26	21	49	47	34	100	1	15
A5	p26	60	100	51	50	100	0	76
A6	p26	50	37	34	1	53	0	2
A7	p26	51	49	3	28	79	100	7
A8	p26	89	87	51	4	25	4	5
A9	p26	53	21	2	78	72	4	2
A10	p26	99	98	22	3	72	1	62
A11	p26	48	30	2	60	4	0	3
A12	p26	76	86	78	4	3	2	96
A13	p26	20	25	49	48	83	3	64
A14	p26	40	47	46	47	21	1	4
A15	p26	50	49	24	1	9	2	100
A16	p26	50	50	2	1	8	0	0
A17	p26	91	59	54	12	18	100	79
A18	p26	72	51	32	71	19	1	23
A19	p26	75	78	52	3	23	3	25
A20	p26	22	25	0	61	31	2	5
H1	p26	5	22	6	49	5	5	24
H2	p26	34	51	50	51	10	0	35
H3	p26	51	51	12	12	6	3	86
H4	p26	51	49	48	49	100	0	87
H5	p26	93	100	54	1	52	100	100
H6	p26	65	62	75	16	13	1	20
H7	p26	46	48	49	49	7	0	5
H8	p26	48	48	100	100	6	2	91
H9	p26	51	44	8	9	3	3	6
H10	p26	93	92	89	2	50	17	50
H11	p26	23	51	25	52	3	0	23
H12	p26	74	80	82	6	27	17	52
H13	p26	85	83	81	13	28	2	69
H14	p26	100	53	1	2	69	0	1
H15	p26	25	29	4	48	13	0	71
H16	p26	51	51	49	50	8	2	3
H17	p26	99	99	90	0	78	1	1
H18	p26	77	47	50	6	14	1	80
H19	p26	89	90	87	100	22	10	22
H20	p26	52	43	1	15	66	0	100
A1	p27	54	54	12	13	2	4	100
A2	p27	58	65	1	0	51	5	40
A3	p27	60	49	5	2	14	4	74
A4	p27	21	49	47	34	100	1	15
A5	p27	60	100	51	50	100	0	76
A6	p27	50	37	34	1	53	0	2
A7	p27	51	49	3	28	79	100	7
A8	p27	89	87	51	4	25	4	5
A9	p27	53	21	2	78	72	4	2
A10	p27	99	98	22	3	72	1	62
A11	p27	48	30	2	60	4	0	3
A12	p27	76	86	78	4	3	2	96
A13	p27	20	25	49	48	83	3	64
A14	p27	40	47	46	47	21	1	4
A15	p27	50	49	24	1	9	2	100
A16	p27	50	50	2	1	8	0	0
A17	p27	91	59	54	12	18	100	79
A18	p27	72	51	32	71	19	1	23
A19	p27	75	78	52	3	23	3	25
A20	p27	22	25	0	61	31	2	5
H1	p27	5	22	6	49	5	5	24
H2	p27	34	51	50	51	10	0	35
H3	p27	51	51	12	12	6	3	86
H4	p27	51	49	48	49	100	0	87
H5	p27	93	100	54	1	52	100	100
H6	p27	65	62	75	16	13	1	20
H7	p27	46	48	49	49	7	0	5
H8	p27	48	48	100	100	6	2	91
H9	p27	51	44	8	9	3	3	6
H10	p27	93	92	89	2	50	17	50
H11	p27	23	51	25	52	3	0	23
H12	p27	74	80	82	6	27	17	52
H13	p27	85	83	81	13	28	2	69
H14	p27	100	53	1	2	69	0	1
H15	p27	25	29	4	48	13	0	71
H16	p27	51	51	49	50	8	2	3
H17	p27	99	99	90	0	78	1	1
H18	p27	77	47	50	6	14	1	80
H19	p27	89	90	87	100	22	10	22
H20	p27	52	43	1	15	66	0	100
A1	p28	19	9	10	80	0	0	41
A2	p28	99	99	65	33	66	0	63
A3	p28	50	50	16	31	12	0	47
A4	p28	31	41	53	53	12	0	11
A5	p28	82	87	37	46	9	19	72
A6	p28	24	31	52	52	8	0	9
A7	p28	36	32	24	45	11	0	20
A8	p28	100	100	53	55	86	0	85
A9	p28	50	32	14	62	7	0	6
A10	p28	90	85	73	24	27	0	34
A11	p28	20	19	0	98	64	1	0
A12	p28	100	99	81	0	71	0	62
A13	p28	83	72	76	47	74	0	54
A14	p28	26	33	69	9	76	0	12
A15	p28	92	83	59	51	51	0	72
A16	p28	19	17	19	78	63	0	14
A17	p28	43	50	56	59	11	0	48
A18	p28	99	99	46	55	87	1	34
A19	p28	100	100	62	51	65	2	85
A20	p28	13	15	47	54	1	0	0
H1	p28	100	76	37	51	61	0	62
H2	p28	80	69	76	18	50	0	38
H3	p28	57	51	36	37	37	0	23
H4	p28	48	50	38	48	18	0	18
H5	p28	100	100	96	1	51	100	73
H6	p28	99	92	98	5	79	4	7
H7	p28	69	58	74	0	11	0	5
H8	p28	96	93	56	45	67	0	100
H9	p28	35	36	33	25	0	0	6
H10	p28	92	82	84	0	52	70	74
H11	p28	11	8	3	87	55	38	0
H12	p28	99	100	100	1	98	20	53
H13	p28	87	83	87	9	80	74	61
H14	p28	49	49	50	50	64	0	0
H15	p28	99	84	35	46	51	0	41
H16	p28	96	85	51	51	79	0	0
H17	p28	100	100	99	1	90	75	73
H18	p28	100	100	37	37	100	0	100
H19	p28	100	85	90	0	67	49	61
H20	p28	43	53	52	52	0	1	8
A1	p29	59	64	54	44	52	0	32
A2	p29	64	80	30	46	62	0	54
A3	p29	94	100	71	62	86	0	38
A4	p29	43	47	55	49	49	0	40
A5	p29	67	79	74	55	75	32	43
A6	p29	81	78	84	52	80	0	21
A7	p29	45	50	65	56	69	0	40
A8	p29	71	84	59	61	71	60	56
A9	p29	30	40	37	45	39	0	45
A10	p29	33	42	55	60	27	0	49
A11	p29	74	72	78	74	79	0	21
A12	p29	23	19	56	71	33	1	45
A13	p29	81	90	75	23	80	0	100
A14	p29	63	43	77	87	38	0	20
A15	p29	66	57	57	57	60	0	70
A16	p29	81	66	61	78	67	66	25
A17	p29	59	48	59	66	52	0	41
A18	p29	100	92	87	44	94	0	85
A19	p29	69	57	70	55	55	0	75
A20	p29	43	41	57	49	34	1	28
H1	p29	41	33	61	53	68	0	69
H2	p29	78	79	89	60	88	0	57
H3	p29	59	65	56	48	79	0	34
H4	p29	58	58	76	71	59	0	54
H5	p29	63	72	73	34	80	100	25
H6	p29	59	81	86	0	63	0	31
H7	p29	42	53	100	0	25	0	15
H8	p29	84	55	47	60	58	0	29
H9	p29	80	91	86	64	89	0	21
H10	p29	74	77	82	48	78	67	38
H11	p29	100	100	87	57	100	0	57
H12	p29	65	72	82	18	48	70	28
H13	p29	58	52	64	56	51	0	42
H14	p29	60	72	67	51	82	0	34
H15	p29	90	72	71	83	69	0	40
H16	p29	100	92	88	78	97	67	2
H17	p29	64	59	65	34	55	0	24
H18	p29	100	100	71	70	96	0	87
H19	p29	69	64	66	58	56	66	38
H20	p29	45	41	42	45	40	0	32
A1	p30	89	88	17	85	69	0	30
A2	p30	68	90	35	62	53	0	44
A3	p30	95	100	22	59	81	4	70
A4	p30	96	98	93	15	94	0	35
A5	p30	91	97	51	42	68	1	75
A6	p30	62	60	74	39	41	0	10
A7	p30	78	73	53	50	84	16	22
A8	p30	100	100	27	58	91	0	95
A9	p30	54	56	57	53	44	0	26
A10	p30	76	85	53	44	61	0	66
A11	p30	32	76	18	76	54	0	88
A12	p30	74	86	35	63	33	0	46
A13	p30	80	67	41	52	66	0	28
A14	p30	87	94	85	30	59	0	76
A15	p30	88	98	25	63	85	5	100
A16	p30	58	95	31	69	72	0	49
A17	p30	85	96	50	49	80	0	32
A18	p30	80	88	6	87	65	0	81
A19	p30	74	74	47	43	80	0	87
A20	p30	72	73	34	71	90	10	5
H1	p30	41	51	39	74	28	9	56
H2	p30	80	44	38	50	64	2	58
H3	p30	56	63	35	78	12	0	21
H4	p30	62	61	27	58	51	0	31
H5	p30	90	94	50	54	100	100	63
H6	p30	25	30	64	30	12	1	20
H7	p30	44	43	52	54	72	0	4
H8	p30	91	94	22	85	38	3	93
H9	p30	57	50	39	47	57	2	16
H10	p30	77	83	60	45	56	0	26
H11	p30	12	34	2	80	71	4	27
H12	p30	79	74	74	37	54	1	21
H13	p30	80	66	63	33	32	1	14
H14	p30	87	91	54	54	96	0	16
H15	p30	91	100	13	68	100	0	82
H16	p30	100	99	43	50	81	3	21
H17	p30	83	89	79	19	39	0	75
H18	p30	96	100	18	79	100	0	78
H19	p30	82	82	53	47	60	6	21
H20	p30	46	71	33	67	47	9	29
A1	p31	66	64	60	51	52	8	35
A2	p31	70	64	52	52	42	2	2
A3	p31	37	40	42	53	57	60	51
A4	p31	76	76	77	30	54	43	47
A5	p31	89	86	86	13	88	61	81
A6	p31	5	29	15	76	11	6	6
A7	p31	41	30	41	57	29	5	5
A8	p31	85	72	74	31	67	76	68
A9	p31	63	34	43	58	72	4	4
A10	p31	65	69	64	43	61	34	20
A11	p31	84	60	63	46	63	26	2
A12	p31	81	78	76	25	75	7	30
A13	p31	9	40	30	59	35	8	8
A14	p31	25	36	25	67	15	33	6
A15	p31	85	84	85	17	80	26	64
A16	p31	70	62	62	43	50	2	2
A17	p31	68	53	36	62	22	50	3
A18	p31	67	51	59	41	35	6	62
A19	p31	97	88	92	7	71	86	69
A20	p31	58	53	52	52	62	4	4
H1	p31	11	22	25	68	23	60	52
H2	p31	28	36	56	41	52	19	6
H3	p31	13	33	17	81	35	4	6
H4	p31	82	82	71	45	69	76	21
H5	p31	77	77	79	34	52	98	84
H6	p31	19	36	30	58	19	56	1
H7	p31	58	33	45	54	52	65	6
H8	p31	83	83	73	28	74	80	87
H9	p31	26	32	27	100	57	8	8
H10	p31	62	45	52	51	27	27	34
H11	p31	35	52	66	43	55	1	1
H12	p31	86	57	52	52	44	12	9
H13	p31	51	38	51	51	34	27	3
H14	p31	20	41	43	50	59	1	1
H15	p31	98	97	89	9	95	92	6
H16	p31	76	65	59	45	51	27	3
H17	p31	67	58	59	42	21	74	69
H18	p31	81	70	72	41	38	4	50
H19	p31	67	41	39	62	20	50	51
H20	p31	8	18	30	62	49	67	8
A1	p32	0	52	53	53	10	0	43
A2	p32	16	16	17	82	15	0	15
A3	p32	42	18	18	84	100	0	19
A4	p32	28	35	37	66	40	0	45
A5	p32	16	14	13	91	12	0	17
A6	p32	16	16	13	89	14	1	13
A7	p32	13	13	12	90	7	0	10
A8	p32	26	20	10	88	14	0	87
A9	p32	9	9	10	93	18	0	15
A10	p32	29	38	36	60	12	0	39
A11	p32	28	25	26	74	29	0	28
A12	p32	75	76	71	34	29	0	58
A13	p32	54	50	89	24	16	0	58
A14	p32	19	19	21	86	17	0	8
A15	p32	50	32	28	80	0	0	85
A16	p32	15	15	15	84	15	0	11
A17	p32	67	30	29	77	48	0	31
A18	p32	29	18	9	89	14	0	12
A19	p32	79	67	61	44	34	0	84
A20	p32	18	17	16	81	15	0	10
H1	p32	16	15	13	88	11	0	14
H2	p32	52	37	48	53	23	0	15
H3	p32	22	22	15	81	38	0	56
H4	p32	15	12	16	88	14	0	67
H5	p32	47	47	51	51	49	0	73
H6	p32	23	29	26	66	21	0	14
H7	p32	53	44	50	50	18	0	32
H8	p32	51	69	59	35	47	0	100
H9	p32	0	0	6	100	0	0	0
H10	p32	92	90	79	15	55	0	21
H11	p32	1	54	42	56	51	1	15
H12	p32	86	85	88	12	84	0	42
H13	p32	87	87	86	13	87	0	13
H14	p32	33	22	18	82	67	0	0
H15	p32	11	13	15	87	12	0	43
H16	p32	76	59	65	46	30	0	0
H17	p32	88	83	83	12	86	0	34
H18	p32	50	22	28	66	46	0	78
H19	p32	67	96	94	6	90	0	24
H20	p32	0	36	41	60	0	0	12
A1	p33	33	32	36	69	29	0	62
A2	p33	42	42	39	60	38	0	72
A3	p33	13	26	20	80	33	1	80
A4	p33	40	40	52	51	6	10	26
A5	p33	79	81	50	50	65	0	79
A6	p33	58	40	48	48	58	0	30
A7	p33	21	29	50	49	32	1	23
A8	p33	77	78	42	59	6	2	75
A9	p33	8	11	10	86	13	2	3
A10	p33	27	33	41	64	24	1	32
A11	p33	28	28	28	73	17	3	13
A12	p33	78	80	80	14	65	0	77
A13	p33	80	80	40	60	49	0	76
A14	p33	49	33	24	78	32	0	7
A15	p33	14	18	17	85	29	1	92
A16	p33	44	41	23	66	22	3	13
A17	p33	91	90	77	18	79	0	72
A18	p33	55	45	53	53	21	1	66
A19	p33	61	52	59	49	45	3	67
A20	p33	27	25	32	67	30	2	9
H1	p33	35	34	28	73	31	1	27
H2	p33	33	58	36	64	2	3	25
H3	p33	61	66	53	45	37	0	23
H4	p33	55	37	51	62	34	0	27
H5	p33	100	92	87	12	76	0	93
H6	p33	78	67	85	13	87	0	17
H7	p33	19	19	35	60	21	4	13
H8	p33	84	74	42	60	26	1	86
H9	p33	15	15	14	80	4	3	10
H10	p33	99	98	77	19	80	0	72
H11	p33	49	36	74	39	32	0	23
H12	p33	82	80	91	15	67	0	35
H13	p33	100	99	89	16	13	9	100
H14	p33	15	15	24	77	8	0	1
H15	p33	68	39	13	85	36	0	37
H16	p33	68	100	29	29	33	0	22
H17	p33	100	100	99	2	91	17	70
H18	p33	84	82	39	67	17	1	72
H19	p33	98	96	85	12	86	2	67
H20	p33	5	18	31	67	15	2	17
A1	p34	61	65	12	86	84	3	64
A2	p34	58	63	39	45	74	4	78
A3	p34	36	39	5	92	37	3	71
A4	p34	35	63	29	28	29	6	27
A5	p34	70	63	8	90	68	4	39
A6	p34	39	39	34	63	28	12	9
A7	p34	18	25	6	65	7	1	33
A8	p34	45	66	20	72	67	1	95
A9	p34	17	33	4	95	65	0	11
A10	p34	74	64	16	16	71	2	74
A11	p34	72	74	28	22	63	2	22
A12	p34	66	41	31	31	26	6	41
A13	p34	31	65	18	65	45	2	80
A14	p34	81	76	72	25	73	2	83
A15	p34	71	69	19	71	63	5	84
A16	p34	31	31	25	72	52	3	42
A17	p34	67	67	68	50	80	8	64
A18	p34	39	31	22	70	33	2	27
A19	p34	64	76	56	37	79	2	79
A20	p34	7	18	3	96	73	0	5
H1	p34	59	70	35	62	61	5	72
H2	p34	80	84	56	14	84	0	75
H3	p34	57	31	49	74	56	9	36
H4	p34	23	23	15	74	53	9	55
H5	p34	89	93	94	15	87	49	83
H6	p34	77	70	89	15	35	3	25
H7	p34	67	74	76	13	75	5	7
H8	p34	77	76	45	28	87	5	97
H9	p34	61	24	21	80	67	18	37
H10	p34	92	89	93	10	92	2	68
H11	p34	26	64	12	75	78	0	34
H12	p34	93	90	91	5	77	1	43
H13	p34	89	87	93	17	87	100	81
H14	p34	75	57	9	78	78	1	2
H15	p34	20	39	8	88	18	1	69
H16	p34	66	75	77	76	73	9	12
H17	p34	97	91	94	0	92	0	66
H18	p34	71	84	57	69	89	5	97
H19	p34	97	93	74	23	86	3	43
H20	p34	23	26	22	67	27	3	9
