# Supplementary material for: Eyes can tell: Assessment of implicit attitudes toward AI art
Source: Iperception. 2023 Oct 30;14(5):20416695231209846. doi: 10.1177/20416695231209846 (PMC10663653; doi:10.1177/20416695231209846)
Supplement: sj-csv-3-ipe-10.1177_20416695231209846 - Supplemental material for Eyes can tell: Assessment of implicit attitudes toward AI art [file sj-csv-3-ipe-10.1177_20416695231209846.csv]

Pid	A1	A2	A3	A4	A5	A6	A7	A8	A9	A10	A11	A12	A13	A14	A15	A16	A17	A18	A19	A20	H1	H2	H3	H4	H5	H6	H7	H8	H9	H10	H11	H12	H13	H14	H15	H16	H17	H18	H19	H20
p1	Human-created	Human-created	Human-created	Human-created	Human-created	Human-created	Human-created	Human-created	Human-created	Human-created	AI-created	Human-created	AI-created	Human-created	Human-created	AI-created	Human-created	AI-created	Human-created	Human-created	AI-created	AI-created	Human-created	Human-created	Human-created	Human-created	AI-created	AI-created	Human-created	Human-created	AI-created	AI-created	Human-created	Human-created	Human-created	Human-created	Human-created	Human-created	Human-created	Human-created
p2	AI-created	AI-created	Human-created	AI-created	Human-created	AI-created	AI-created	Human-created	AI-created	Human-created	AI-created	AI-created	AI-created	Human-created	Human-created	AI-created	Human-created	Human-created	Human-created	AI-created	Human-created	Human-created	AI-created	Human-created	Human-created	Human-created	AI-created	Human-created	AI-created	Human-created	AI-created	Human-created	AI-created	Human-created	Human-created	Human-created	Human-created	Human-created	Human-created	AI-created
p3	Human-created	AI-created	Human-created	AI-created	Human-created	Human-created	AI-created	Human-created	AI-created	Human-created	Human-created	AI-created	AI-created	AI-created	AI-created	Human-created	AI-created	AI-created	Human-created	AI-created	AI-created	Human-created	Human-created	Human-created	Human-created	Human-created	Human-created	Human-created	Human-created	Human-created	Human-created	Human-created	AI-created	AI-created	Human-created	Human-created	Human-created	Human-created	Human-created	Human-created
p4	Human-created	AI-created	Human-created	AI-created	Human-created	AI-created	AI-created	Human-created	AI-created	Human-created	Human-created	Human-created	AI-created	AI-created	Human-created	AI-created	AI-created	AI-created	AI-created	AI-created	AI-created	Human-created	AI-created	AI-created	Human-created	AI-created	AI-created	AI-created	Human-created	AI-created	Human-created	Human-created	Human-created	Human-created	AI-created	Human-created	Human-created	Human-created	AI-created	AI-created
p5	AI-created	AI-created	Human-created	Human-created	AI-created	Human-created	AI-created	AI-created	AI-created	AI-created	AI-created	Human-created	AI-created	Human-created	AI-created	AI-created	Human-created	Human-created	AI-created	AI-created	AI-created	AI-created	Human-created	AI-created	Human-created	Human-created	Human-created	Human-created	AI-created	AI-created	AI-created	Human-created	Human-created	Human-created	Human-created	AI-created	AI-created	Human-created	AI-created	Human-created
p6	Human-created	AI-created	AI-created	AI-created	AI-created	Human-created	AI-created	Human-created	Human-created	AI-created	Human-created	Human-created	Human-created	Human-created	Human-created	Human-created	Human-created	AI-created	Human-created	Human-created	AI-created	AI-created	Human-created	Human-created	Human-created	Human-created	Human-created	Human-created	AI-created	Human-created	AI-created	Human-created	AI-created	AI-created	Human-created	Human-created	AI-created	AI-created	Human-created	Human-created
p7	Human-created	Human-created	AI-created	Human-created	Human-created	AI-created	AI-created	Human-created	Human-created	AI-created	Human-created	AI-created	AI-created	Human-created	AI-created	AI-created	AI-created	Human-created	AI-created	AI-created	AI-created	Human-created	Human-created	Human-created	Human-created	Human-created	Human-created	Human-created	AI-created	AI-created	Human-created	AI-created	AI-created	AI-created	AI-created	Human-created	AI-created	Human-created	AI-created	Human-created
p8	AI-created	AI-created	AI-created	Human-created	Human-created	Human-created	AI-created	Human-created	Human-created	AI-created	AI-created	Human-created	AI-created	AI-created	Human-created	AI-created	Human-created	Human-created	Human-created	Human-created	AI-created	AI-created	AI-created	Human-created	Human-created	AI-created	Human-created	Human-created	Human-created	Human-created	AI-created	Human-created	Human-created	Human-created	Human-created	AI-created	Human-created	Human-created	Human-created	Human-created
p9	Human-created	Human-created	AI-created	AI-created	Human-created	AI-created	AI-created	Human-created	AI-created	Human-created	AI-created	AI-created	AI-created	Human-created	Human-created	Human-created	Human-created	Human-created	Human-created	AI-created	AI-created	AI-created	Human-created	AI-created	Human-created	AI-created	AI-created	Human-created	AI-created	AI-created	Human-created	AI-created	AI-created	AI-created	AI-created	AI-created	AI-created	Human-created	AI-created	AI-created
p10	Human-created	Human-created	Human-created	AI-created	Human-created	AI-created	Human-created	Human-created	AI-created	Human-created	Human-created	AI-created	AI-created	Human-created	AI-created	Human-created	Human-created	Human-created	Human-created	AI-created	AI-created	AI-created	Human-created	AI-created	Human-created	AI-created	AI-created	Human-created	AI-created	AI-created	Human-created	AI-created	AI-created	AI-created	AI-created	Human-created	AI-created	Human-created	AI-created	AI-created
p11	AI-created	AI-created	AI-created	Human-created	AI-created	AI-created	Human-created	Human-created	AI-created	AI-created	AI-created	Human-created	AI-created	AI-created	Human-created	AI-created	AI-created	AI-created	Human-created	AI-created	Human-created	AI-created	AI-created	AI-created	Human-created	Human-created	Human-created	Human-created	Human-created	Human-created	Human-created	Human-created	Human-created	AI-created	Human-created	Human-created	Human-created	Human-created	Human-created	AI-created
p12	AI-created	AI-created	AI-created	AI-created	Human-created	Human-created	AI-created	Human-created	AI-created	Human-created	AI-created	Human-created	Human-created	Human-created	Human-created	AI-created	AI-created	AI-created	Human-created	AI-created	Human-created	Human-created	Human-created	Human-created	Human-created	Human-created	Human-created	Human-created	AI-created	Human-created	Human-created	Human-created	Human-created	AI-created	Human-created	Human-created	Human-created	Human-created	Human-created	Human-created
p13	AI-created	AI-created	AI-created	Human-created	Human-created	AI-created	Human-created	Human-created	Human-created	Human-created	AI-created	Human-created	Human-created	Human-created	Human-created	AI-created	Human-created	Human-created	Human-created	Human-created	AI-created	AI-created	AI-created	Human-created	Human-created	Human-created	Human-created	Human-created	Human-created	Human-created	Human-created	Human-created	Human-created	AI-created	Human-created	Human-created	Human-created	Human-created	Human-created	Human-created
p14	Human-created	Human-created	Human-created	Human-created	AI-created	Human-created	Human-created	AI-created	AI-created	Human-created	AI-created	AI-created	Human-created	AI-created	AI-created	AI-created	Human-created	Human-created	Human-created	Human-created	Human-created	Human-created	AI-created	Human-created	Human-created	Human-created	AI-created	Human-created	Human-created	Human-created	AI-created	Human-created	Human-created	Human-created	Human-created	AI-created	Human-created	AI-created	Human-created	AI-created
p15	Human-created	AI-created	Human-created	AI-created	Human-created	AI-created	AI-created	Human-created	AI-created	AI-created	Human-created	Human-created	AI-created	Human-created	Human-created	AI-created	AI-created	Human-created	Human-created	AI-created	Human-created	AI-created	Human-created	Human-created	Human-created	AI-created	AI-created	Human-created	Human-created	Human-created	Human-created	Human-created	Human-created	AI-created	Human-created	Human-created	Human-created	Human-created	Human-created	AI-created
p16	AI-created	Human-created	AI-created	Human-created	Human-created	AI-created	Human-created	Human-created	Human-created	AI-created	AI-created	Human-created	Human-created	AI-created	AI-created	AI-created	Human-created	Human-created	Human-created	Human-created	AI-created	AI-created	AI-created	Human-created	Human-created	Human-created	Human-created	Human-created	Human-created	Human-created	AI-created	Human-created	AI-created	Human-created	Human-created	Human-created	AI-created	Human-created	Human-created	Human-created
p17	Human-created	Human-created	Human-created	Human-created	Human-created	Human-created	Human-created	Human-created	Human-created	Human-created	AI-created	Human-created	AI-created	Human-created	Human-created	Human-created	AI-created	Human-created	Human-created	Human-created	AI-created	Human-created	AI-created	Human-created	Human-created	Human-created	AI-created	Human-created	Human-created	Human-created	Human-created	Human-created	AI-created	Human-created	AI-created	Human-created	Human-created	Human-created	Human-created	AI-created
p18	Human-created	Human-created	Human-created	AI-created	Human-created	Human-created	Human-created	Human-created	Human-created	AI-created	Human-created	AI-created	Human-created	Human-created	AI-created	Human-created	Human-created	Human-created	AI-created	Human-created	AI-created	Human-created	Human-created	Human-created	Human-created	Human-created	Human-created	Human-created	Human-created	Human-created	AI-created	Human-created	AI-created	AI-created	Human-created	Human-created	AI-created	AI-created	Human-created	AI-created
p19	Human-created	AI-created	AI-created	Human-created	Human-created	Human-created	Human-created	Human-created	Human-created	Human-created	AI-created	Human-created	Human-created	Human-created	Human-created	Human-created	Human-created	Human-created	Human-created	Human-created	AI-created	AI-created	Human-created	Human-created	Human-created	Human-created	Human-created	Human-created	Human-created	Human-created	AI-created	Human-created	Human-created	Human-created	Human-created	Human-created	Human-created	Human-created	Human-created	Human-created
p20	Human-created	Human-created	Human-created	AI-created	Human-created	AI-created	AI-created	Human-created	AI-created	Human-created	Human-created	AI-created	Human-created	AI-created	Human-created	Human-created	Human-created	Human-created	Human-created	Human-created	AI-created	Human-created	AI-created	Human-created	Human-created	AI-created	AI-created	Human-created	Human-created	Human-created	Human-created	AI-created	AI-created	AI-created	Human-created	AI-created	Human-created	Human-created	AI-created	Human-created
p21	Human-created	Human-created	Human-created	Human-created	Human-created	Human-created	AI-created	Human-created	Human-created	Human-created	AI-created	AI-created	Human-created	AI-created	Human-created	Human-created	Human-created	Human-created	Human-created	Human-created	AI-created	AI-created	AI-created	Human-created	Human-created	Human-created	Human-created	AI-created	AI-created	Human-created	AI-created	Human-created	Human-created	AI-created	Human-created	AI-created	AI-created	AI-created	Human-created	Human-created
p22	Human-created	AI-created	Human-created	AI-created	Human-created	AI-created	AI-created	Human-created	AI-created	Human-created	Human-created	AI-created	AI-created	AI-created	Human-created	AI-created	AI-created	Human-created	Human-created	AI-created	AI-created	Human-created	AI-created	Human-created	Human-created	Human-created	Human-created	Human-created	AI-created	Human-created	Human-created	Human-created	Human-created	Human-created	Human-created	Human-created	Human-created	Human-created	Human-created	Human-created
p23	Human-created	AI-created	AI-created	Human-created	Human-created	Human-created	Human-created	Human-created	Human-created	Human-created	Human-created	Human-created	Human-created	Human-created	Human-created	Human-created	Human-created	Human-created	Human-created	AI-created	Human-created	Human-created	Human-created	Human-created	Human-created	Human-created	AI-created	Human-created	Human-created	Human-created	Human-created	Human-created	Human-created	AI-created	Human-created	Human-created	Human-created	Human-created	Human-created	Human-created
p24	AI-created	Human-created	AI-created	AI-created	Human-created	Human-created	AI-created	AI-created	Human-created	AI-created	Human-created	AI-created	AI-created	AI-created	Human-created	AI-created	AI-created	AI-created	AI-created	AI-created	AI-created	Human-created	AI-created	AI-created	Human-created	AI-created	Human-created	AI-created	Human-created	Human-created	Human-created	Human-created	Human-created	AI-created	AI-created	AI-created	Human-created	Human-created	Human-created	Human-created
p25	Human-created	Human-created	AI-created	Human-created	Human-created	Human-created	AI-created	AI-created	Human-created	Human-created	AI-created	AI-created	AI-created	AI-created	AI-created	AI-created	AI-created	Human-created	Human-created	AI-created	AI-created	AI-created	AI-created	Human-created	Human-created	Human-created	Human-created	Human-created	Human-created	Human-created	Human-created	AI-created	AI-created	Human-created	Human-created	Human-created	Human-created	Human-created	Human-created	AI-created
p26	AI-created	AI-created	AI-created	Human-created	Human-created	Human-created	AI-created	Human-created	AI-created	AI-created	Human-created	AI-created	AI-created	AI-created	Human-created	AI-created	Human-created	AI-created	Human-created	Human-created	AI-created	AI-created	Human-created	Human-created	Human-created	Human-created	Human-created	Human-created	Human-created	Human-created	Human-created	Human-created	Human-created	AI-created	Human-created	AI-created	Human-created	Human-created	Human-created	AI-created
p27	AI-created	Human-created	Human-created	Human-created	Human-created	Human-created	AI-created	Human-created	AI-created	AI-created	Human-created	AI-created	AI-created	AI-created	Human-created	AI-created	AI-created	Human-created	Human-created	AI-created	Human-created	Human-created	Human-created	Human-created	Human-created	Human-created	Human-created	Human-created	Human-created	Human-created	Human-created	Human-created	Human-created	Human-created	Human-created	AI-created	Human-created	Human-created	Human-created	AI-created
p28	Human-created	Human-created	AI-created	Human-created	Human-created	Human-created	Human-created	Human-created	Human-created	AI-created	Human-created	AI-created	AI-created	Human-created	AI-created	Human-created	Human-created	AI-created	Human-created	Human-created	AI-created	Human-created	Human-created	Human-created	Human-created	Human-created	Human-created	Human-created	Human-created	Human-created	Human-created	Human-created	Human-created	Human-created	Human-created	Human-created	Human-created	Human-created	Human-created	Human-created
p29	AI-created	AI-created	AI-created	AI-created	AI-created	Human-created	AI-created	Human-created	Human-created	AI-created	AI-created	AI-created	AI-created	AI-created	AI-created	AI-created	AI-created	Human-created	Human-created	Human-created	AI-created	Human-created	Human-created	Human-created	Human-created	Human-created	Human-created	Human-created	Human-created	Human-created	Human-created	Human-created	AI-created	Human-created	Human-created	Human-created	Human-created	Human-created	Human-created	Human-created
p30	Human-created	Human-created	AI-created	Human-created	Human-created	AI-created	Human-created	Human-created	AI-created	AI-created	AI-created	AI-created	Human-created	AI-created	Human-created	AI-created	Human-created	Human-created	Human-created	AI-created	AI-created	AI-created	Human-created	AI-created	Human-created	AI-created	AI-created	Human-created	AI-created	Human-created	AI-created	Human-created	AI-created	AI-created	Human-created	AI-created	Human-created	Human-created	Human-created	AI-created
p31	AI-created	Human-created	AI-created	AI-created	AI-created	Human-created	Human-created	AI-created	AI-created	Human-created	AI-created	AI-created	AI-created	AI-created	AI-created	AI-created	Human-created	AI-created	AI-created	Human-created	AI-created	AI-created	AI-created	AI-created	Human-created	Human-created	Human-created	AI-created	Human-created	AI-created	Human-created	AI-created	AI-created	Human-created	AI-created	Human-created	Human-created	Human-created	AI-created	AI-created
p32	Human-created	Human-created	Human-created	Human-created	Human-created	Human-created	AI-created	Human-created	Human-created	Human-created	Human-created	AI-created	AI-created	Human-created	Human-created	Human-created	Human-created	Human-created	Human-created	Human-created	Human-created	Human-created	Human-created	Human-created	Human-created	Human-created	Human-created	Human-created	Human-created	Human-created	Human-created	Human-created	AI-created	Human-created	Human-created	Human-created	Human-created	Human-created	Human-created	AI-created
p33	Human-created	Human-created	Human-created	Human-created	AI-created	Human-created	Human-created	AI-created	Human-created	Human-created	Human-created	AI-created	AI-created	Human-created	AI-created	Human-created	Human-created	Human-created	AI-created	Human-created	AI-created	AI-created	Human-created	Human-created	AI-created	Human-created	Human-created	Human-created	Human-created	AI-created	Human-created	AI-created	AI-created	Human-created	AI-created	Human-created	AI-created	Human-created	Human-created	Human-created
p34	AI-created	AI-created	AI-created	Human-created	Human-created	AI-created	Human-created	Human-created	Human-created	Human-created	AI-created	Human-created	Human-created	Human-created	Human-created	AI-created	Human-created	AI-created	Human-created	Human-created	AI-created	AI-created	AI-created	Human-created	Human-created	Human-created	Human-created	Human-created	Human-created	Human-created	AI-created	Human-created	Human-created	Human-created	Human-created	AI-created	Human-created	AI-created	Human-created	Human-created
